# Supplementary material for: Molecular design principles of Lysine-DOPA wet adhesion
Source: Nat Commun. 2020 Aug 4;11:3895. doi: 10.1038/s41467-020-17597-4 (PMC7403305; doi:10.1038/s41467-020-17597-4)
Supplement: Supplementary file 3 — Source Data [file 41467_2020_17597_MOESM3_ESM.xlsx]

## Sheet: Figure 3
Figure 3a-histogram [pN]	Figure 3b-histogram [pN]	Figure 3c-histogram [pN]		Figure 3a-curve [pN]	Figure 3a-curve(x) [nm]	Figure 3b-curve [pN]	Figure 3b-curve(x) [nm]	Figure 3c-curve [pN]	Figure 3c-curve(x) [nm]
97.0827	287.005	97.0827		-370.687	-1.90656	-333.199	-0.387431	-372.805	0.726967
81.7935	265.675	81.7935		-374.998	-1.72253	-330.7	-0.337679	-374.308	0.574035
92.7176	268.722	92.7176		-375.496	-1.61275	-332.654	-0.198177	-376.287	0.480747
117.899	250.324	117.899		-372.813	-1.56493	-330.378	-0.143938	-375.109	0.425721
122.892	218.51	122.892		-373.185	-1.45759	-332.568	0.000321512	-371.599	0.234209
105.719	298.917	105.719		-373.705	-1.3474	-331.021	0.0692618	-368.066	0.277695
150.305	387.008	150.305		-375.091	-1.22033	-326.791	0.08412	-365.607	0.472085
106.277	173.463	106.277		-373.448	-1.15223	-320.629	0.060022	-365.1	0.606443
73.2774	293.914	73.2774		-371.987	-1.08061	-318.443	0.116079	-364.029	0.46963
71.1423	141.679	71.1423		-370.625	-1.00706	-314.474	0.136199	-360.035	0.248677
101.783	129.572	101.783		-371.312	-0.893594	-312.461	0.195738	-356.506	0.326018
75.7631	257.368	75.7631		-367.913	-0.859713	-308.496	0.215934	-354.43	0.287943
77.1442	423.095	77.1442		-363.481	-0.845936	-305.093	0.247466	-351.032	0.2689
128.347	398.164	128.347		-359.506	-0.823262	-305.419	0.354163	-348.09	0.394164
167.556	438.334	167.556		-361.576	-0.682886	-302.084	0.387048	-345.348	0.211048
120.471	424.472	120.471		-355.572	-0.699714	-296.685	0.378346	-340.743	0.0279696
107.304	310.581	107.304		-352.811	-0.653406	-291.67	0.377382	-337.055	-0.0505253
113.923	277.866	113.923		-350.147	-0.605211	-289.839	0.440596	-332.928	0.0777539
113.622	249.058	113.622		-343.967	-0.62548	-289.242	0.528686	-326.638	0.253733
172.316	225.323	172.316		-344.9	-0.507226	-282.673	0.496386	-320.369	0.0199234
104.054	545.683	104.054		-337.877	-0.54391	-275.309	0.448072	-315.312	0.0900915
90.632	564.412	90.632		-333.064	-0.537565	-270.544	0.452137	-313.103	0.273174
57.8331	574.221	57.8331		-326.179	-0.571563	-267.911	0.499181	-310.868	0.168939
124.417	154.875	124.417		-322.858	-0.536169	-266.899	0.578913	-306.673	0.244627
121.414	317.481	121.414		-320.952	-0.473197	-258.538	0.510482	-302.888	0.376381
592.062	971.414	592.062		-318.587	-0.419167	-252.266	0.48418	-297.886	0.363764
329.151	1010.41	329.151		-314.546	-0.397792	-244.382	0.425381	-292.665	0.110103
644.608	214.924	644.608		-309.56	-0.394807	-243.014	0.497919	-289.317	-0.0187067
773.895	326.016	773.895		-300.752	-0.46625	-239.313	0.523454	-284.527	0.293298
509.34	200.658	509.34		-296.799	-0.443155	-236.912	0.575179	-278.648	0.374907
510.091	425.581	510.091		-292.111	-0.43438	-228.338	0.502453	-273.479	0.0360068
264.345	86.6034	264.345		-281.911	-0.532939	-222.63	0.487524	-268.745	-0.0808355
502.791	309.254	502.791		-278.354	-0.502118	-218.945	0.513368	-263.941	-0.107033
548.825	283.584	548.825		-270.036	-0.564033	-216.531	0.564823	-258.587	0.000226129
629.111	264.65	629.111		-271.862	-0.428395	-206.906	0.470937	-253.519	0.218119
497.95	289.541	497.95		-266.651	-0.429779	-203.749	0.507419	-248.077	-0.0621624
811.398	213.541	811.398		-256.382	-0.52968	-198.614	0.504018	-243.079	-0.375538
180.749	245.399	180.749		-260.142	-0.356388	-191.369	0.458102	-238.924	-0.167328
127.912	143.541	127.912		-250.429	-0.445459	-186.235	0.454739	-233.6	0.279754
105.46	440.597	105.46		-242.201	-0.505609	-180.733	0.443949	-227.651	0.347168
67.6696	316.261	67.6696		-237.875	-0.489776	-175.716	0.442946	-223.415	0.124821
60.9331	308.293	60.9331		-233.228	-0.480201	-173.927	0.507012	-219.692	0.283384
87.6688	396.197	87.6688		-226.522	-0.510715	-164.838	0.423919	-214.255	0.350634
313.561	318.46	313.561		-225.308	-0.434267	-161.654	0.45986	-208.757	0.0110133
557.658	274.439	557.658		-222.922	-0.380658	-157.292	0.472049	-204.82	-0.126073
261.294	389.981	261.294		-214.741	-0.439885	-157.611	0.57859	-200.949	-0.0799813
353.824	413.615	353.824		-212.101	-0.391226	-148.652	0.498128	-194.818	0.00240704
205.749	387.724	205.749		-201.789	-0.491968	-143.485	0.494108	-188.029	0.0820903
106.647	306.232	106.647		-193.091	-0.561265	-134.707	0.417283	-182.355	0.0325631
390.103	228.803	390.103		-191.065	-0.500647	-131.443	0.451599	-177.986	0.0104102
262.001	313.844	262.001		-179.8	-0.619938	-127.742	0.477134	-174.865	0.13914
415.116	339.999	415.116		-173.335	-0.645753	-121.973	0.460967	-169.774	0.166594
230.576	436.319	230.576		-172.111	-0.569516	-115.068	0.421898	-162.943	-0.0400717
122.203	361.735	122.203		-163.448	-0.638146	-112.46	0.469445	-157.778	-0.204029
140.487	398.18	140.487		-159.016	-0.624364	-104.094	0.400936	-153.123	-0.213303
213.204	179.225	213.204		-149.939	-0.701057	-103.058	0.480166	-146.708	0.00557832
135.772	248.867	135.772		-147.294	-0.652487	-97.5866	0.469995	-141.408	0.102326
121.533	603.9	121.533		-140.674	-0.68132	-87.058	0.357888	-138.294	-0.00308605
547.1	378.244	547.1		-137.611	-0.640889	-81.7688	0.351392	-134.695	0.173134
308.671	403.835	308.671		-137.874	-0.535688	-79.6596	0.408997	-130.512	0.313187
668.65	222.353	668.65		-137.122	-0.450252	-77.4526	0.464629	-124.334	0.114946
611.468	438.749	611.468		-131.095	-0.467551	-73.0404	0.475812	-117.721	-0.0535399
821.904	559.093	821.904		-126.812	-0.450871	-61.6444	0.34622	-113.54	0.0935141
222.49	613.296	222.49		-123.471	-0.415864	-58.4874	0.382703	-108.977	0.207297
343.902	669.457	343.902		-117.664	-0.428869	-55.3783	0.420153	-103.644	0.171643
218.17	631.199	218.17		-111.081	-0.456991	-52.4113	0.460466	-99.4085	0.191746
648.591	255.195	648.591		-106.556	-0.44502	-38.7967	0.286154	-95.3983	0.1371
446.759	532.557	446.759		-96.2894	-0.544882	-36.1271	0.332463	-91.3563	0.254367
553.962	405.73	553.962		-92.9291	-0.510241	-29.5789	0.300589	-86.2088	0.245754
507.738	386.738	507.738		-86.4579	-0.536183	-27.9227	0.367324	-79.0717	0.0154435
776.278	796.532	776.278		-80.8668	-0.544985	-21.1941	0.331814	-75.0098	0.110112
811.872	732.165	811.872		-76.5747	-0.52849	-12.8822	0.264389	-73.8652	0.164125
316.675	439.897	316.675		-69.7739	-0.56085	-7.92304	0.264546	-68.3443	0.109564
593.767	175.654	593.767		-65.5364	-0.543292	-5.66033	0.319056	-60.0971	-0.217544
259.456	212.815	259.456		-62.7621	-0.497239	-0.635951	0.317899	-53.3791	-0.38934
386.551	418.848	386.551		-54.8534	-0.551175	5.9871	0.284517	-47.2362	-0.0274523
204.836	633.353	204.836		-52.3269	-0.500297	10.4626	0.294423	-43.0012	0.000851285
551.068	107.675	551.068		-50.9627	-0.426783	13.8365	0.326534	-40.0613	0.0830801
266.323	216.868	266.323		-45.2548	-0.43786	17.3524	0.355783	-34.8866	0.359524
72.4433	182.409	72.4433		-39.8184	-0.443649	22.444	0.353272	-29.635	0.233503
664.842	317.895	664.842		-35.8588	-0.42068	33.7344	0.225807	-25.8383	0.00835556
594.934	257.846	594.934		-36.7424	-0.303392	36.3829	0.272542	-20.8838	-0.067519
695.864	699.499	695.864		-25.9864	-0.412777	39.538	0.309063	-14.2773	-0.0669102
777.278	640.901	777.278		-22.2008	-0.386418	39.8758	0.402375	-8.88104	-0.0514003
76.3177	249.484	76.3177		-12.0464	-0.484087	47.9324	0.340095	-5.49224	-0.0761084
677.729	619.403	677.729		-9.13836	-0.440638	52.8877	0.34033	-0.614617	-0.0921428
199.744	605.458	199.744		5.87724	-0.632975	59.5914	0.305323	6.25583	-0.135267
634.978	684.154	634.978		0.600644	-0.430137	62.7523	0.341728	13.0056	-0.158501
598.302	265.325	598.302		-5.85336	-0.204371	66.6175	0.363937	18.1472	-0.144894
439.002	147.993	439.002		3.44134	-0.285297	72.8413	0.338601	22.0804	0.00832494
267.3	170.859	267.3		2.42624	-0.165449	84.4715	0.204289	27.1165	0.186118
106.266	278.526	106.266		4.15064	-0.0989505	83.8094	0.317755	32.8749	0.11863
353.936	622.03	353.936		13.0766	-0.172697	91.2116	0.268667	38.9522	-0.113743
803.829	524.954	803.829		16.9892	-0.148812	94.9329	0.293776	46.2649	-0.185497
927.941	625.42	927.941		-8.51976	0.448035	99.9765	0.292232	53.087	-0.165853
853.766	596.096	853.766		-30.6164	0.978429	107.482	0.241054	59.0708	-0.516404
121.577	236.269	121.577		0.641444	0.469788	113.376	0.222372	63.4729	-0.535745
83.4377	228.115	83.4377		3.90264	0.506359	115.004	0.289688	66.2502	-0.218339
77.453	291.147	77.453		0.180044	0.678934	120.913	0.270696	71.5172	-0.146641
126.235	295.183	126.235		2.29264	0.737873	125.116	0.286095	77.9639	-0.00185839
96.3309	248.009	96.3309		-8.96606	1.05721	129.015	0.307607	82.3693	0.0661338
77.1122	221.319	77.1122		-20.6749	1.38531	141.191	0.162309	86.7409	-0.017847
93.4329	809.64	93.4329		-0.623856	1.09491	145.768	0.170165	93.0059	0.00359795
90.9963	281.03	90.9963		0.973644	1.16388	151.809	0.148504	99.1475	0.0274622
147.76	262.769	147.76		-4.71076	1.37466	160.501	0.0734196	104.3	-0.0756807
85.2042	319.391	85.2042		2.88314	1.32685	162.033	0.142669	110.614	-0.214793
138.323	341.555	138.323		17.3942	1.14434	169.834	0.0855335	116.747	-0.169643
115.539	135.242	115.539		5.34264	1.47912	171.389	0.154318	117.46	0.0398619
146.096	250.766	146.096		-7.70706	1.83333	175.628	0.168983	107.935	0.260774
54.6964	710.825	54.6964		14.4583	1.50176	181.67	0.147323	94.0862	0.486674
539.746	276.181	539.746		29.5174	1.30857	187.848	0.122915	89.2563	0.494827
558.735	225.793	558.735		30.5583	1.38838	195.741	0.0639231	91.4468	0.617656
665.964	251.52	665.964		26.454	1.56839	202.333	0.0311599	92.3281	1.08021
366.529	660.129	366.529		26.4086	1.66935	205.736	0.0626912	92.7685	1.30338
834.049	702.062	834.049		9.05464	2.10739	208.853	0.0999861	95.0106	1.11979
142.035	422.791	142.035		-2.83756	2.43906	212.86	0.119332	99.1886	0.949914
126.896	544.407	126.896		-24.2188	2.95552	220.31	0.0692765	105.319	1.10225
112.528	546.194	112.528		4.19584	2.50225	226.162	0.0514451	112.769	1.32023
116.958	639.449	116.958		23.6626	2.22323	229.328	0.0877353	112.01	1.25733
94.2975	416.793	94.2975		24.5466	2.30609	232.944	0.114972	102.383	1.37662
76.2803	268.425	76.2803		12.2036	2.64654	239.736	0.0781855	101.812	1.72842
59.0942	651.28	59.0942		33.6516	2.32894	243.644	0.0995421	114.977	1.55587
82.6068	560.045	82.6068		38.1522	2.34138	249.547	0.0806676	127.072	1.0982
127.425	302.312	127.425		34.8673	2.50543	254.364	0.0836877	136.313	0.796654
90.7278	706.247	90.7278		8.28724	3.12313	257.458	0.121447	140.515	0.977071
87.3091	495.055	87.3091		19.0716	3.0132	263.756	0.0946031	130.12	1.51964
337.577	474.823	337.577		29.0773	2.91842	269.117	0.086675	125.064	1.70714
239.423	110.87	239.423		34.6326	2.91032	276.978	0.0283411	133.163	1.57303
95.0446	840.355	95.0446		19.9206	3.2969	281.877	0.0296976	133.975	1.47631
106.543	262.005	106.543		13.5836	3.52039	293.935	-0.113241	127.636	1.87004
200.924	299.083	200.924		5.06234	3.78641	297.094	-0.0767964	123.123	2.37412
55.9606	462.801	55.9606		10.2186	3.78608	301.808	-0.071687	120.923	2.22585
861.784	452.976	861.784		11.0979	3.86904	297.367	0.11795	120.636	2.0603
59.0307	320.746	59.0307		6.94834	4.04993	304.218	0.0799641	120.571	2.50105
141.985	474.669	141.985		5.26924	4.18271	312.296	0.0172585	124.691	2.7438
418.074	437.534	418.074		32.5132	3.75223	319.274	-0.0232806	135.41	2.40103
378.873	452.359	378.873		40.1636	3.70333	322.694	0.00790256	144.959	2.28559
247.258	514.737	247.258		19.2436	4.21081	322.621	0.109493	148.119	2.41928
294.367	420.223	294.367		17.0926	4.35277	327.736	0.106517	142.726	2.57154
205.737	431.19	205.737		8.82194	4.61392	339.792	-0.0363831	133.253	2.74253
216.242	352.158	216.242		-8.90966	5.05931	346.471	-0.0708869	130.665	2.69292
361.337	186.044	361.337		0.121644	4.98351	339.562	0.1685	132.052	2.67449
227.786	441.148	227.786		18.5866	4.724	347.071	0.117244	131.967	2.78346
418.243	427.968	418.243		20.3366	4.79	356.132	0.0347317	136.887	2.94136
122.389	90.0448	122.389		18.9766	4.91656	368.297	-0.110373	149.795	2.9604
569.959	324.221	569.959		26.8376	4.86356	372.589	-0.0967527	164.713	2.80987
568.115	331.975	568.115		41.1226	4.68545	367.668	0.102556	174.689	2.73024
777.09	255.786	777.09		36.7856	4.86999	379.434	-0.0345026	166.032	2.91863
464.138	237.393	464.138		29.3536	5.1148	381.478	0.0244175	125.877	3.75509
440.955	247.354	440.955		17.6509	5.44278	384.054	0.0726228	74.3535	5.04991
	359.6	309.961		13.202	5.6295	384.929	0.155102	45.8087	5.68186
	554.109	327.036		22.4016	5.55043	390.013	0.152746	34.0845	5.80462
	139.623	426.976		20.716	5.68333	400.714	0.0371563	17.3102	6.41431
	307.966	294.798		25.3309	5.69354	411.039	-0.0708501	6.60068	6.74758
	390.901	293.193		-7.67906	6.43646	411.519	0.0195996	9.87277	6.81493
	318.785	237.038		-17.5428	6.72863	413.089	0.088075	18.1849	6.79075
	271.149	341.99		-4.85936	6.58171	415.923	0.131057	27.5688	6.41176
	218.702	241.616		8.39294	6.42371	421.309	0.122626	30.256	6.5153
	735.148	269.885		8.94664	6.51301	424.12	0.166073	23.3225	7.00844
	121.199	379.222		2.32264	6.74209	425.18	0.244839	18.0868	7.13076
	580.237	265.168		-11.3434	7.1083	431.735	0.21281	18.9536	7.22529
	621.313	145.367		21.0436	6.57767	436.627	0.214322	15.3804	7.53924
	498.221	232.602		16.6226	6.76385	448.463	0.0758706	3.39491	7.61135
	412.815	288.815		-7.79766	7.33949	453.691	0.0706126	-3.02259	7.69086
	539.179	299.824		3.95664	7.21067	451.142	0.222107	4.18077	7.80189
	537.17	183.958		11.7036	7.15988	457.026	0.203618	13.123	7.86062
	351.287	159.256		11.1023	7.27167	454.101	0.362694	12.5321	8.02158
	352.626	219.369		-1.05506	7.60851	456.049	0.423549	2.6568	8.2414
	472.012	216.764		7.05624	7.55063	462.346	0.396743	-6.67667	8.60663
	483.775	138.876		26.6006	7.27009	465.687	0.429512	-3.23083	8.60645
	396.368	192.11		12.0269	7.65398	472.848	0.385298	7.29635	8.29313
	332.895	288.968		4.17634	7.90695	479.743	0.346422	11.5957	8.26067
	290.503	324.178		2.91114	8.03167	482.687	0.3872	10.5711	8.52716
	711.162	423.377		-4.94136	8.28467	488.439	0.37138	4.64499	9.03625
	194.018	217.642		27.7863	7.7474	492.212	0.395445	-2.16113	9.21441
	159.248	203.871		30.9656	7.78557	503.658	0.264848	-6.75027	9.02417
	408.952	146.885		12.098	8.25308	506.558	0.306513	-15.268	9.25295
	267.044	697.557		11.2942	8.36881	510.308	0.331043	-16.0526	9.55073
	262.21	441.701		7.25864	8.54748	516.674	0.302845	-2.7812	9.40978
	365.172	288.735		3.70264	8.71681	522.142	0.292751	13.997	9.14153
	572.704	182.28		1.42164	8.86131	529.329	0.247995	28.6305	8.95936
	298.211	178.508		-8.10136	9.14685	533.797	0.258056	32.0399	9.07882
	240.443	231.156		8.13404	8.93076	535.44	0.325062	27.8182	9.2869
	99.6928	169.058		11.8456	8.95856	540.368	0.325837	23.3836	9.43859
	97.3911	193.471		6.52824	9.16219	549.139	0.249167	17.9283	9.58276
	101.015	270.261		14.0556	9.11568	552.44	0.282748	16.8069	9.64136
	90.584	313.39		6.99814	9.3532	555.476	0.321669	20.39	9.74214
	97.5558	162.709		-3.49936	9.65771	559.915	0.33231	21.7429	9.84558
	275.274	238.036		-13.0917	9.94459	565.929	0.311191	18.1392	10.0844
	326.788	163.713		5.74364	9.67787	560.35	0.523769	12.6727	10.1939
	141.275	359.826		31.1876	9.28245	568.484	0.459941	6.30823	10.0404
	466.864	211.752		47.1606	9.07146	576.234	0.40385	8.1399	10.1949
	731.69	164.179		41.7136	9.27762	577.477	0.478902	20.0703	10.4759
	555.411	289.953		36.3479	9.48219	575.316	0.622583	24.0096	10.4075
	167.92	179.988		25.4026	9.79542	578.475	0.659027	11.4684	10.5222
	150.512	135.231		15.8443	10.0816	581.603	0.696089	-3.66917	10.993
	213.633	216.961		13.5036	10.2273	581.943	0.789362	-4.40596	11.1383
	279.216	221.345		13.0532	10.3362	587.526	0.776947	-1.4469	11.3587
	359.521	156.455		13.3849	10.4298	590.75	0.812077	-4.0525	11.7698
	231.987	201.113		11.7446	10.5618	592.331	0.88032	4.98254	11.4072
	340.04	256.896		2.62664	10.8394	598.584	0.854404	17.7672	10.9241
	160.481	239.542		12.773	10.7419	606.986	0.785161	7.4754	11.3387
	361.405	216.432		17.1766	10.7563	603.532	0.954914	-11.0224	11.9887
	357.137	190.926		7.54784	11.0439	619.741	0.7283	-18.8916	12.3688
	434.689	158.55		-14.3871	11.5711	625.648	0.709346	-25.642	12.6624
	356.805	185.937		7.50704	11.2448	634.494	0.631167	-23.813	12.8497
	175.65	233.474		30.1422	10.9041	641.896	0.582078	-6.91607	12.6059
	144.325	188.186		23.361	11.1362	648.567	0.54773	6.61462	12.2885
	455.181	166.906		9.06964	11.5146	649.855	0.621891	8.42508	12.2044
	212.275	179.196		22.3866	11.3554	654.914	0.620037	4.09988	12.1522
	182.002	180.721		18.4936	11.5313	661.166	0.594121	-4.04851	12.6219
	409.149	181.054		16.3206	11.6736	666.505	0.586619	-14.1672	13.1379
	463.044	245.676		-1.23636	12.1156	660.024	0.817379	-15.8576	12.9048
	113.056	263.806		3.36814	12.126	652.551	1.06814	-2.07824	12.6011
	353.607	211.886		-7.34066	12.4347	651.459	1.19027	12.7629	12.494
	329.867	195.469		-5.66136	12.5021	659.957	1.11909	16.2936	12.4688
	564.976	169.518		-1.64786	12.524	667.342	1.07035	9.54118	12.9093
	284.914	264.334		-0.699356	12.6056	672.451	1.06749	4.91955	13.207
	347.12	197.104		19.0151	12.3217	678.084	1.05407	15.2458	12.822
	343.94	212.255		18.468	12.4325	683.267	1.0497	27.5423	12.5502
	281.341	189.149		-16.0984	13.2057	674.633	1.32387	29.2161	12.7382
	367.021	165.967		4.35964	12.9074	652.223	1.87571	25.95	13.1789
	270.799	153.751		24.2296	12.6205	629.383	2.43623	20.5923	13.5542
	258.142	196.533		16.252	12.8759	561.448	3.90572	12.8192	13.6329
	183.412	157.431		0.563644	13.2815	372.754	7.8094	4.62045	13.931
	76.8666	211.632		-4.27936	13.4759	119.343	13.0176	-7.56797	14.5002
	129.494	280.767		-0.552756	13.5034	23.0792	15.0581	-23.4343	14.8014
	265.311	287.621		23.1283	13.1424	28.4299	15.0504	-29.7988	14.8053
	226.674	286.77		21.5673	13.2728	31.3681	15.0913	-21.984	14.7736
	151.213	373.025		30.5152	13.1987	11.7101	15.5876	-13.5425	14.7468
	126.366	318.044		28.8122	13.3319	12.5929	15.67	-2.45888	14.4888
		225.469		15.3443	13.6943	46.209	15.0925	19.7872	14.1589
		340.442		20.354	13.6968	60.2574	14.9094	32.3742	14.1471
		202.428		9.28294	14.0125	49.3296	15.2298	28.9688	14.3295
		232.56		2.86164	14.2376	44.0365	15.4366	20.9364	14.5427
		313.737		-9.99636	14.5881	51.0895	15.3946	11.0021	14.8301
		410.475		3.27364	14.4297	34.8168	15.8227	9.23148	14.9775
		523.36		15.0663	14.3002	26.7966	16.0845	15.6251	14.8239
		446.246		28.7993	14.1328	15.1281	16.4198	18.8886	14.7084
		333.206		49.068	13.8382	13.4719	16.5533	14.263	14.9968
		369.109		33.2766	14.2458	14.5562	16.6316	7.98473	15.4582
		389.151		5.04724	14.8956	12.2551	16.7781	12.2025	15.7001
		379.404		-17.215	15.4292	24.6049	16.6293	21.4869	15.7485
		317.552		-15.202	15.4901	30.1264	16.6181	23.0142	15.5407
		354.889		38.1476	14.5512	45.1554	16.4153	18.1916	15.5138
		516.423		30.9636	14.7912	52.5519	16.3663	8.03113	15.9095
		406.685		31.6126	14.8786	54.2101	16.433	-0.190852	16.067
		423.954		3.53424	15.5255	46.2282	16.694	3.28351	15.9998
		300.94		-0.570056	15.7055	31.8095	17.0848	8.11669	16.1059
		308.159		-0.572356	15.8057	9.00787	17.6445	7.85209	16.3455
		74.7942		27.0296	15.3682	17.1624	17.5803	10.8112	16.3375
		424.772		12.3849	15.7535	12.7733	17.7688	13.0089	16.3331
		447.462		13.8396	15.8252	-2.25381	18.1719	4.23581	16.7407
		344.93		17.2906	15.8581	42.8198	17.3634	-1.10006	17.02
		501.345		12.5834	16.0499	33.1337	17.6588	5.77571	16.7646
		389.016		1.77514	16.3604	34.8955	17.7234	12.099	16.6578
		106.407		-8.80636	16.6666	45.4049	17.6117	17.104	16.898
		390.343		17.6251	16.2519	26.0079	18.1028	27.9329	16.7792
		241.477		-2.19336	16.738	19.0183	18.3438	33.0506	16.6815
		220.606		-19.9702	17.1842	22.1004	18.3818	21.8655	16.8832
		325.878		19.9401	16.5071	12.305	18.6794	4.45267	17.2656
		350.276		22.6993	16.5534	20.0508	18.6234	-9.80484	17.699
		172.949		0.902044	17.078	31.4084	18.4945	-12.0059	17.7338
		160.542		8.40564	17.0319	25.862	18.7065	-3.94705	17.6971
		94.0898		21.8648	16.8699	26.8792	18.7861	-2.86675	17.8235
		567.401		19.3322	17.0193	57.1253	18.2765	-11.4449	18.2481
		460.34		12.5079	17.2523	36.4443	18.7935	-19.1907	18.789
		330.51		-2.18036	17.6384	25.8716	19.1067	-19.0262	18.872
		500.035		13.5986	17.4312	34.8552	19.0258	-7.81134	18.6872
		433.664		17.9676	17.4462	46.8846	18.8834	5.6928	18.3271
		588.089		19.5866	17.5148	35.2391	19.2183	18.691	17.6951
		284.887		-5.64866	18.1063	29.7867	19.4283	32.2826	17.4696
		215.235		16.2196	17.7805	28.2955	19.5585	30.7262	18.03
		442.329		15.0856	17.9027	26.2036	19.7008	14.2311	18.6655
		428.479		-19.6984	18.6801	42.7795	19.4668	4.15889	19.0455
		710.572		-4.23866	18.4791	33.0128	19.7638	10.2335	19.0533
		452.634		-3.75376	18.5698	53.3771	19.4534	26.2929	18.7657
		421.735		6.36434	18.4728	49.1031	19.6397	32.1188	18.832
		522.312		20.8843	18.2901	47.3529	19.7751	17.8355	19.2006
		567.193		43.9336	17.9413	34.3332	20.1376	4.0289	19.5808
		458.849		29.3016	18.3264	65.8268	19.6029	2.72909	19.721
		701.998		34.3673	18.3278	37.828	20.2674	3.12568	19.6349
		544.058		17.7264	18.752	41.4073	20.2954	1.28538	19.6485
		321.192		23.6323	18.737	35.5365	20.5138	4.51501	19.5441
		279.425		8.41204	19.1335	39.6474	20.5311	13.9267	19.4862
		286.489		-5.62236	19.5069	51.1298	20.3998	20.7236	19.6637
		344.253		12.3116	19.2577	50.6135	20.5103	18.0284	20.0359
		321.32		28.3681	19.0451	24.6952	21.1329	12.7847	20.2797
		688.553		27.8249	19.1558	41.4706	20.8948	12.2383	20.0878
		500.206		6.31464	19.6747	51.4656	20.7935	13.9426	20.1108
		227.514		11.4946	19.674	77.6719	20.3654	20.8927	20.1547
		161.556		3.70024	19.9258	82.1666	20.3749	34.0049	20.0298
		227.697		5.24794	19.9958	43.3476	21.2575	42.5293	20.0211
		336.946		8.88634	20.025	60.5337	21.0112	35.1522	20.2329
		262.025		15.9196	19.9881	50.2163	21.3193	15.7584	20.7843
		222.131		21.4123	19.9812	36.5057	21.6957	3.38231	21.0146
		190.483		27.6549	19.9597	61.3666	21.2947	3.99442	21.0396
		297.789		21.4811	20.18	53.8915	21.5455	7.2108	21.2176
		87.5677		49.3073	19.7382	68.909	21.3429	6.88452	21.456
		82.4595		52.5452	19.7752	68.1298	21.4588	2.69262	21.5598
		255.456		39.3531	20.1322	66.414	21.5935	1.10233	21.3538
		283.824		12.3009	20.7591	70.475	21.6117	9.97025	21.2287
		973.37		2.43904	21.0513	64.9382	21.8235	18.9038	21.3728
		327.883		38.3116	20.4528	56.4958	22.0938	20.7839	21.5881
		354.17		32.9466	20.6573	55.7799	22.2083	21.0651	21.6058
		533.63		44.1706	20.5388	63.1841	22.1592	18.8269	21.5713
		218.178		10.9149	21.2865	71.9336	22.0829	18.1346	21.6668
		193.636		10.8976	21.3869	94.8331	21.7215	24.4738	21.8196
		174.841		0.537944	21.6888	95.9078	21.7999	25.0899	21.9321
		210.39		27.1586	21.2704	74.465	22.3323	11.6567	22.1671
		445.964		17.6962	21.5548	79.4644	22.3316	5.60393	22.4946
		202.521		30.207	21.4112	76.8409	22.4846	17.7771	22.4351
		181.068		-7.16616	22.2391	83.9533	22.4414	28.488	22.2591
		454.315		7.90964	22.0456	95.6583	22.3056	25.3824	22.3947
		310.388		31.9941	21.6767	96.3089	22.3926	13.1747	22.6682
		519.899		30.1831	21.812	76.8639	22.8846	1.92401	23.0124
		553.489		43.9614	21.6438	77.1441	22.9791	0.679906	23.2238
		415.669		26.0379	22.0929	105.557	22.5065	2.23239	23.1076
		228.621		3.82264	22.6256	80.8788	23.1041	0.206393	23.091
		645.146		13.1909	22.5432	83.439	23.1526	4.05411	23.3205
		382.105		22.88	22.4546	112.344	22.6701	11.9478	23.3047
		355.088		6.48964	22.8739	105.536	22.9074	12.6826	23.1933
		443.558		3.42404	23.0337	84.7555	23.4264	9.99744	23.5279
		77.7267		14.6764	22.9146	83.2586	23.5567	10.0976	23.7952
		186.012		9.74434	23.1108	109.781	23.1222	9.44701	23.7838
		222.484		4.22164	23.3184	87.0528	23.6805	16.3904	23.7858
		756.143		0.119644	23.4984	39.4632	24.7399	30.2407	23.7429
		105.326		-0.703756	23.6145	-9.38736	25.8247	29.1856	23.8421
		542.877		1.88534	23.6641	-28.9686	26.3195	22.5745	23.852
		783.5		18.3383	23.4438	-36.9505	26.5805	29.8574	23.7867
		117.215		16.3446	23.5827	-36.369	26.6689	40.744	23.8228
		334.416		16.6659	23.6765	-30.2641	26.646	43.7608	23.703
		248.078		7.70964	23.951	-10.5581	26.3489	36.8313	23.9035
		207.844		16.6961	23.8761	-8.39707	26.4054	23.5719	24.4987
		207.277		40.7733	23.5073	-11.034	26.5587	10.3224	24.9388
		397.398		19.5586	24.0205	0.753528	26.4212	5.53563	24.9682
		339.38		10.5616	24.2958	2.41745	26.4878	11.8384	24.6882
		150.953		35.3306	23.9135	5.43822	26.527	17.6478	24.7666
		349.033		38.1371	23.9589	3.23309	26.6716	15.9328	25.0958
				25.9736	24.2959	15.533	26.5238	12.7078	25.2012
				2.83564	24.8466	-8.12647	27.1008	17.978	25.0688
				3.96314	24.9247	-39.5298	27.8339	28.547	24.9155
				17.5541	24.7601	-32.4135	27.7906	34.7264	25.0273
				22.5136	24.7636	-26.5927	27.7734	32.9133	25.2431
				22.0762	24.8722	-19.772	27.736	26.8911	25.4545
				6.70264	25.2717	-17.254	27.7854	23.9811	25.6317
				-10.1407	25.6998	-13.3984	27.8078	23.6342	25.7318
				17.388	25.2637	-11.6405	27.8725	24.3007	25.8141
				21.5376	25.283	37.0143	26.9919	21.1599	25.7546
				18.3556	25.4451	11.261	27.6111	11.7449	25.8848
				18.5866	25.5406	8.0598	27.7757	10.595	26.374
				16.8126	25.6753	-8.22051	28.204	22.3682	26.3679
				-3.38296	26.1686	-21.3956	28.5697	28.7639	26.1513
				-4.66536	26.2937	-4.41288	28.3275	20.2428	26.5399
				16.502	25.9816	4.69166	28.2441	6.02438	27.0366
				13.6696	26.1368	10.3302	28.2306	0.993568	27.2865
				25.1911	26.0125	-13.8341	28.8178	4.06803	27.2459
				20.6192	26.2016	-20.4456	29.0512	11.5174	27.0001
				29.1076	26.1364	-33.2944	29.4103	19.2812	26.9729
				36.1112	26.1001	-3.75268	28.9149	13.2191	27.0814
				41.9396	26.0867	2.32916	28.8925	8.37997	27.1153
				14.8076	26.7151	9.22281	28.8536	20.1685	27.2639
				18.8903	26.7357	5.20599	29.0347	33.536	27.2179
				4.61664	27.1137	-4.58177	29.3321	34.119	26.9813
				8.02614	27.1474	-16.0181	29.6628	20.0458	27.305
				35.7382	26.7078	5.50923	29.3289	2.45056	28.0803
				39.2323	26.7399	-5.13448	29.6436	-6.66538	28.5693
				24.0746	27.1351	-10.9016	29.86	-5.45708	28.4787
				14.8962	27.4139	-16.1409	30.0657	6.13913	28.1905
				27.9436	27.2599	-39.2535	30.6317	20.0425	28.0195
				29.1616	27.3363	-37.5128	30.6968	23.0122	28.2222
				33.2916	27.356	-25.6389	30.5575	18.2068	28.5515
				23.3241	27.6501	-17.9603	30.5029	12.6793	28.4105
				24.8376	27.7207	-6.8483	30.379	7.00323	28.4764
				19.5066	27.9246	-8.18788	30.5061	3.48444	29.0061
				25.0552	27.9167	5.85276	30.3232	0.659986	29.3889
				8.43164	28.3405	5.19832	30.4365	-1.81762	29.4653
				30.041	28.0197	-19.7605	31.0398	3.70262	29.2184
				42.5669	27.8759	-0.231007	30.7462	15.8393	29.0408
				56.3346	27.7078	12.66	30.5865	25.3929	29.1072
				37.0553	28.1834	-10.2088	31.1476	29.9105	29.1951
				43.9596	28.149	-1.7222	31.0766	27.9196	29.2839
				19.1446	28.7323	12.2532	30.8951	20.4377	29.2938
				19.2976	28.8294	21.2867	30.8131	17.1159	29.4011
				30.5886	28.7096	2.97784	31.2823	23.2967	29.5524
				34.5396	28.7328	-9.06495	31.6251	31.2985	29.5006
				29.679	28.9275	-0.745347	31.5575	31.0902	29.5584
				36.8396	28.8881	-2.50714	31.6932	27.8274	29.4862
				33.4316	29.0546	-12.3314	31.9913	31.0644	29.3794
				28.4222	29.2522	3.03733	31.7817	38.0144	29.8721
				41.6703	29.0943	24.7815	31.4435	42.9617	30.0901
				26.6912	29.4861	11.9999	31.8012	41.4265	29.7991
				17.9636	29.7561	2.54411	32.092	42.6566	29.6882
				34.3371	29.5374	14.6253	31.9486	52.1877	29.7165
				32.6316	29.6706	11.5181	32.1113	54.0751	29.9084
				24.1996	29.9349	-24.2667	32.9327	43.3205	30.0642
				41.3532	29.701	-12.1586	32.7888	34.6183	30.3269
				39.1372	29.8442	0.928173	32.6251	37.5767	30.6221
				34.1686	30.041	-7.92495	32.9037	41.3608	30.6
				35.1236	30.1225	-5.51448	32.9552	33.7449	30.9856
				32.6166	30.2714	11.6179	32.71	25.8472	31.3337
				32.7486	30.3689	-5.55478	33.1563	27.8328	30.9489
				22.5806	30.667	6.69527	33.0095	33.046	30.8131
				44.5866	30.3386	19.1392	32.8588	40.4721	31.0736
				50.4236	30.325	7.95041	33.1844	44.093	31.2074
				48.5248	30.462	-13.8897	33.7248	37.0787	31.3932
				32.8969	30.8664	17.7151	33.1878	29.8959	31.5032
				46.5676	30.7003	-19.5206	34.0385	29.5026	31.5961
				51.45	30.7053	-18.632	34.1207	31.451	31.8008
				47.5936	30.8805	-24.4356	34.3378	35.9526	31.6361
				37.801	31.1713	0.183539	33.9417	48.2909	31.4135
				37.1242	31.2845	13.5659	33.7721	63.5817	31.4314
				68.9746	30.7643	-23.2246	34.6138	68.7617	31.4687
				79.7439	30.6547	-25.8327	34.7665	66.231	31.474
				62.3569	31.0934	-11.7364	34.5825	70.5602	31.4981
				54.2003	31.3523	3.46339	34.3762	76.1613	31.5014
				40.1246	31.7265	5.72225	34.4308	73.3349	31.664
				55.3406	31.5302	-16.0334	34.9694	66.4074	32.1045
				73.9689	31.2676	-17.1389	35.0918	57.686	32.4202
				63.4649	31.5722	-3.34966	34.914	53.4238	32.4263
				60.6671	31.7268	-34.9699	35.6515	52.9921	32.3813
				60.6046	31.8281	-14.8666	35.3464	47.0667	32.5873
				79.4956	31.5602	21.5228	34.713	41.516	32.7521
				77.543	31.6984	27.5931	34.6908	46.0872	32.8133
				83.8996	31.6746	7.06951	35.2046	57.8373	32.8251
				52.59	32.3845	1.17382	35.4235	65.1175	32.8087
				67.3406	32.1973	8.67585	35.3724	59.6278	32.9396
				90.7866	31.8408	22.7933	35.188	48.3055	33.1522
				105.048	31.6631	3.30218	35.681	48.5177	33.3298
				92.7761	32.0022	-29.6173	36.4447	56.6867	33.5766
				80.3452	32.3443	-11.4332	36.1783	56.5766	33.8235
				83.7251	32.3786	-19.9294	36.4496	51.754	33.6101
				68.4702	32.7758	-7.24365	36.2941	45.8836	33.498
				52.8966	33.1791	4.91812	36.149	46.0441	33.9994
				60.8052	33.1252	-1.36716	36.3758	62.1969	34.0817
				79.0536	32.8699	-4.14228	36.5319	78.3213	33.5096
				78.75	32.9759	37.5901	35.7908	77.9526	33.4926
				93.893	32.7811	44.1459	35.7588	66.2536	34.0286
				63.0276	33.4822	29.9633	36.1448	60.4117	34.3039
				87.8529	33.0989	-4.50883	36.9398	64.8364	34.2025
				102.556	32.9126	15.0763	36.6451	70.4846	34.0953
				89.1876	33.273	-5.04237	37.1508	76.2582	34.2513
				89.1786	33.3733	-6.6276	37.2828	75.9704	34.4588
				113.224	33.0051	6.3383	37.1216	73.4397	34.4314
				94.2549	33.4746	-5.39934	37.4583	81.4163	34.2636
				105.522	33.3552	-3.11168	37.5123	91.0741	34.2322
				96.915	33.6229	14.6733	37.2539	97.4671	34.2406
				104.666	33.5721	-3.24027	37.7152	102.204	34.2542
				120.667	33.3605	-3.61451	37.8228	97.9823	34.299
				115.976	33.552	-4.58177	37.9424	84.9756	34.5606
				109.262	33.7828	9.35332	37.7617	74.8682	34.9588
				116.623	33.7395	16.3679	37.7204	75.0147	35.2507
				116.076	33.8503	3.72248	38.0754	79.8658	35.3925
				124.504	33.7862	-21.3956	38.6818	84.248	35.2442
				123.711	33.9018	-34.1523	39.0391	85.9113	35.2948
				111.732	34.2351	-18.3844	38.8214	96.6944	35.22
				120.979	34.1551	-8.04202	38.713	119.128	34.9015
				134.502	33.9918	-21.1173	39.0767	129.891	34.9961
				120.171	34.371	-2.35553	38.7986	124.991	35.1257
				122.76	34.4207	-31.7092	39.4905	111.156	35.3128
				127.302	34.4323	-22.6891	39.4088	94.7308	35.6766
				144.635	34.1948	-26.8787	39.5933	87.3033	35.852
				112.758	34.9157	-5.59125	39.2643	81.346	36.075
				115.929	34.954	11.7619	39.0147	73.6459	36.4064
				139.586	34.5934	26.6047	38.8156	78.2569	36.4412
				97.7726	35.5078	11.8828	39.2125	90.3558	36.1698
				11.9906	37.2784	4.56691	39.4601	97.4531	36.0756
				-11.3414	37.8328	9.26311	39.4655	103.215	36.0978
				-19.7114	38.0959	-23.3378	40.2228	110.679	35.9589
				-33.4638	38.4638	-12.529	40.105	109.735	36.092
				2.35734	37.8663	16.8765	39.6124	101.859	36.4582
				-1.69936	38.0454	-0.457467	40.0619	94.638	36.7962
				5.43534	38.0065	-6.93083	40.2925	84.0624	37.135
				2.62024	38.1614	-13.7093	40.5293	76.288	37.3548
				17.86	37.9647	-30.2142	40.9621	87.1521	37.0557
				11.2316	38.1939	-6.5873	40.586	108.335	36.7425
				17.153	38.1786	-2.2634	40.5989	114.013	36.9632
				3.41564	38.5462	-2.06573	40.6951	110.297	37.1273
				-16.3917	39.0321	-1.93715	40.7926	109.195	37.2077
				-21.2158	39.2261	9.24392	40.6673	105.379	37.262
				-38.18	39.6565	7.17891	40.8091	104.589	37.2847
				16.2951	38.6957	6.06962	40.9316	111.076	37.4684
				-1.11336	39.1348	7.39961	41.0049	116.486	37.6306
				-11.7854	39.4428	-0.607162	41.2664	119.15	37.7497
				2.37464	39.2671	-28.011	41.9189	126.227	37.5789
				11.3221	39.1929	-7.04598	41.5964	133.557	37.1921
				18.4266	39.1546	-13.195	41.8205	137.737	37.2029
				-6.04936	39.7314	-0.864331	41.6721	140.357	37.4804
				-5.21076	39.8151	11.0787	41.5314	139.602	37.7099
				0.445144	39.8051	4.15237	41.7712	140.676	37.7652
				-10.2244	40.1129	-2.74896	42.0104	142.711	37.7711
				-10.8024	40.2242	-10.9745	42.2763	136.246	37.7327
				11.5636	39.8888	-7.44708	42.3054	127.6	37.8673
				9.54564	40.0281	7.43415	42.1055	123.908	38.2303
				-1.07436	40.335	-9.05343	42.538	120.392	38.5034
				8.86664	40.2415	-6.51245	42.5869	117.73	38.8517
				-3.64186	40.5852	-5.35135	42.6636	124.254	38.8226
				17.9719	40.2644	4.83176	42.5584	138.966	38.528
				10.072	40.5183	23.3729	42.2848	142.198	38.6859
				11.1606	40.5972	20.6016	42.4408	132.825	38.8724
				-4.80136	41.0081	-13.1585	43.2214	132.354	38.7664
				26.5748	40.4972	-5.28419	43.1628	142.26	38.6788
				10.5201	40.9099	-11.2029	43.3823	150.214	38.7818
				-1.53776	41.2448	-6.79073	43.3934	151.689	38.926
				5.85764	41.2008	6.1675	43.2324	148.062	38.9822
				21.1216	41.0037	5.4171	43.3476	144.671	39.1108
				11.4731	41.2916	15.7154	43.2401	147.369	39.1407
				-0.727356	41.6293	4.72045	43.5619	154.886	39.2025
				-1.40006	41.7425	9.63544	43.5629	157.973	39.298
				-20.261	42.2099	25.9829	43.3335	157.579	39.3606
				-13.5531	42.1793	12.9479	43.6964	162.645	39.4841
				8.19664	41.8559	-28.9168	44.6404	171.653	39.3364
				-21.8864	42.5418	-16.471	44.4896	177.036	39.2986
				-1.19096	42.2388	-4.23632	44.3432	175.926	39.5073
				2.38094	42.2694	15.3411	44.0486	174.121	39.5202
				5.23724	42.3138	-9.88442	44.6572	177.84	39.3304
				11.5722	42.2905	-6.10174	44.6811	185.51	39.3879
				-7.55606	42.7631	13.564	44.3848	186.394	39.6942
				-2.35266	42.7619	-0.722313	44.7729	182.297	39.9626
				-8.49636	42.9816	14.3278	44.5697	183.849	39.9036
				-25.1004	43.405	9.40513	44.769	188.363	39.5405
				-8.04336	43.1729	5.18681	44.9542	190.388	39.7751
				16.9719	42.7858	3.55743	45.0871	185.403	40.4192
				11.1066	43.0001	1.78988	45.2229	179.747	40.4706
				1.28564	43.2915	-0.207981	45.3633	182.07	40.1502
				-7.42456	43.5612	-28.7383	46.0385	185.444	40.1678
				-12.501	43.7601	-26.6848	46.0972	181.132	40.5688
				-1.02706	43.6368	7.40152	45.5102	177.937	40.8135
				-3.27936	43.7807	3.32521	45.6925	180.666	40.7134
				0.982044	43.7978	9.89452	45.6602	180.519	40.7035
				-13.6867	44.1835	-1.65696	45.9932	185.953	40.7929
				-8.35136	44.1797	-24.7695	46.5592	194.308	40.8366
				-19.2974	44.493	-26.6848	46.6979	197.141	40.8545
				-8.68806	44.3864	-20.0407	46.6641	210.01	40.6003
				-16.6484	44.6415	-33.0948	47.0274	224.155	40.4268
				-14.2729	44.6954	-29.4983	47.055	217.295	40.6761
				-29.1784	45.0857	12.1899	46.3148	206.58	40.9452
				2.09464	44.5768	14.1647	46.3751	201.515	41.2482
				14.9046	44.4274	-0.635951	46.7736	192.23	41.5646
				-5.13976	44.9178	2.90107	46.8024	188.04	41.6414
				-30.1291	45.5045	14.157	46.6756	192.873	41.6356
				-25.0934	45.5066	17.9378	46.6995	200.862	41.5911
				-33.1707	45.7639	1.96836	47.1216	211.343	41.3242
				-9.34736	45.4001	-15.7532	47.5789	223.711	41.1513
				22.7099	44.8759	-15.8876	47.6817	231.208	41.457
				16.0426	45.1058	4.27328	47.3755	221.24	41.9352
				27.4133	44.9844	-7.47203	47.7123	200.451	42.3559
				32.1836	44.9916	4.39035	47.5733	194.273	42.5518
				11.1386	45.5015	-2.71441	47.8167	198.127	42.3277
				14.4823	45.5365	-0.634027	47.8749	197.094	42.3857
				25.7342	45.4174	-21.5933	48.3975	189.354	43.1106
				16.8056	45.6914	-37.8448	48.8252	170.836	43.6632
				15.7776	45.8115	-21.4877	48.5956	145.51	44.0967
				6.01084	46.1018	-8.41434	48.4322	126.483	44.6606
				-1.61986	46.3505	13.0017	48.1006	124.611	44.7214
				-6.27576	46.5412	7.7297	48.307	133.725	44.3618
				-27.9864	47.0641	-13.4598	48.8342	133.045	44.401
				-6.06876	46.7373	-9.80383	48.8607	102.709	45.3754
				-0.00735572	46.7194	-27.4583	49.3166	51.571	46.5085
				-15.1589	47.1145	-30.456	49.4772	12.0473	47.105
				-17.2994	47.2563	-14.8436	49.2626	-1.15245	47.4986
				-23.585	47.4788	-15.2639	49.3712	1.62424	47.5678
				-2.53166	47.1689	-12.5924	49.4175	3.82465	47.484
				-17.6704	47.5638	-3.5339	49.335	4.15558	47.6813
				0.604944	47.3079	-1.48806	49.3939	5.98725	47.9256
				16.8964	47.0908	-24.1189	49.9502	3.30074	48.0376
				16.4589	47.1994	6.91982	49.4246	5.66759	48.0055
				-2.80136	47.6745	14.5101	49.3718	19.809	47.9171
				-1.89136	47.7569	-11.0417	49.9869	25.9666	47.8254
				14.3206	47.5412	-19.8008	50.2636	17.4933	47.9599
				5.50864	47.8129	-17.3749	50.3148	7.6843	48.3905
				-10.285	48.2206	-5.8964	50.1836	2.64885	48.6335
				-0.552756	48.1311	10.1191	49.9609	1.2867	48.5348
				-3.18266	48.2824	18.1047	49.9	3.89694	48.4989
				-3.80576	48.3946	-7.95566	50.5254	9.52859	48.7207
				-7.51966	48.567	12.0382	50.2225	16.4634	48.681
				6.81294	48.388	25.2767	50.0558	21.6334	48.6614
				7.75464	48.4697	-1.25393	50.6907	20.2202	49.1969
				-4.44336	48.8074	1.24291	50.7405	14.452	49.38
				-19.3817	49.1984	2.17755	50.8218	5.70209	49.2614
				-21.2029	49.3339	8.07516	50.803	-0.420314	49.561
				5.44824	48.915	-9.23575	51.2521	2.33383	49.7927
				-8.97436	49.2959	0.156663	51.1629	10.7561	49.6824
				-11.5009	49.4452	-41.5066	52.1028	12.5732	49.8302
				6.81064	49.1887	-26.3739	51.8979	-2.36074	50.1792
				7.66424	49.2721	-23.5278	51.9407	-16.3258	50.1067
				14.8486	49.2323	-3.2537	51.6321	-18.7033	50.2895
				40.847	48.8261	-10.6655	51.8816	-20.5893	50.7446
				14.135	49.4464	-15.7168	52.0836	-26.5095	50.8922
				-1.14566	49.844	-12.1548	52.1119	-33.8952	51.1088
				-18.5389	50.2828	-0.985241	51.9869	-28.7384	51.0906
				-1.49466	50.051	-11.3065	52.295	-3.41453	50.6023
				1.73664	50.0881	-9.52363	52.3592	15.5648	50.403
				-27.9198	50.7658	-12.9206	52.5278	9.78856	50.8322
				-20.0798	50.7132	6.74133	52.2316	-3.46359	51.3587
				-9.08636	50.5991	6.07154	52.3452	-12.1206	51.4585
				0.421644	50.5141	-13.3236	52.8363	-14.7574	51.4075
				12.9582	50.37	-31.8915	53.3107	-11.23	51.6574
				3.13764	50.6613	-11.9859	53.0096	-7.42937	51.8355
				-10.4254	51.0255	-3.6951	52.9426	-2.61873	51.5387
				-3.18486	50.9846	-18.5725	53.3426	2.73373	51.0971
				13.674	50.7564	-1.56483	53.0999	1.08178	51.4099
				-8.36436	51.2856	23.5897	52.6929	-0.288992	51.9432
				0.626344	51.2106	11.6909	53.0329	7.99798	51.7085
				-4.08766	51.4025	-8.07849	53.5315	12.4916	51.615
				-3.87436	51.4985	-5.3859	53.5774	8.57031	51.95
				-8.75036	51.6935	-19.9274	53.9706	11.3921	52.0124
				-6.60966	51.7519	2.28694	53.6229	13.5859	51.9743
				12.5766	51.4783	-4.68348	53.8636	2.9234	52.3544
				1.80094	51.7882	-2.7336	53.9244	-9.86254	52.9939
				9.33264	51.7417	-1.41706	53.998	-15.0426	53.2351
				19.9786	51.6344	-3.84672	54.1471	-18.0494	53.1985
				1.70634	52.0903	13.7194	53.8931	-23.6797	53.3031
				7.26984	52.0821	1.60372	54.2374	-23.2142	53.352
				-13.0464	52.5778	-8.07273	54.5326	-18.7159	53.3494
				-3.01636	52.4825	11.1631	54.245	-16.3828	53.4822
				2.12464	52.4825	2.00482	54.5297	-15.6228	53.6092
				-5.26496	52.7265	0.179693	54.6666	-11.1822	53.2989
				-9.96386	52.9181	1.8724	54.7326	0.703776	53.0633
				20.8452	52.4182	-4.77944	54.9668	2.86306	53.421
				-6.00636	53.0412	-4.56258	55.0626	-6.46445	53.694
				17.5626	52.6823	2.53452	55.0196	-10.598	53.8245
				-7.26956	53.2659	14.1935	54.8847	-10.7757	53.9656
				-1.28536	53.2495	24.4188	54.7787	-13.3614	54.0616
				19.4506	52.9457	8.50313	55.1997	-15.4584	54.3938
				4.90064	53.3292	5.85468	55.3532	-18.3014	54.7782
				-6.29306	53.6472	-5.56437	55.6835	-20.7883	54.8128
				7.14464	53.4856	-9.91129	55.8712	-17.43	54.4938
				7.08424	53.5869	-15.5652	56.0853	-17.0321	54.2889
				-19.7588	54.2097	-40.9231	56.6966	-23.2248	54.6623
				-9.19636	54.1041	-9.05918	56.1544	-24.7932	55.2194
				-10.8584	54.2365	4.68014	55.9776	-21.4568	55.2796
				-9.04336	54.3013	1.71118	56.1375	-20.1231	55.2075
				-0.777056	54.2404	-12.838	56.5309	-19.2305	55.3972
				8.64464	54.157	19.7994	55.9732	-24.248	55.6422
				9.36284	54.2431	12.7656	56.2151	-39.3916	55.9534
				-1.86536	54.5618	1.81099	56.536	-46.3283	56.0619
				-30.4569	55.2187	-8.62737	56.8465	-37.8384	56.1053
				-9.91636	54.9188	15.9514	56.4512	-30.7286	56.0702
				0.0703443	54.8244	-1.32685	56.8996	-28.7397	55.9313
				-2.22136	54.9691	-11.3699	57.2022	-24.6108	55.978
				-1.40406	55.0532	-7.12274	57.2167	-16.802	55.8824
				-9.45736	55.3101	13.8518	56.894	-11.4124	55.8572
				2.41114	55.1791	-3.07714	57.3354	-12.3149	56.0221
				10.906	55.1137	15.9783	57.0514	-14.0405	56.0963
				15.7776	55.1189	26.0961	56.9476	-18.7331	56.3615
				-7.55386	55.6734	11.071	57.3506	-24.5531	57.0259
				-6.69806	55.7568	6.06002	57.5517	-25.6759	57.2663
				-2.49076	55.7749	6.48801	57.6432	-24.3349	56.9178
				-3.65476	55.8977	-14.6728	58.1698	-24.3289	56.8711
				9.61734	55.7393	-12.7977	58.2322	-25.9	57.11
				6.63834	55.8974	-12.0147	58.3165	-20.214	57.0545
				14.6546	55.8414	17.3946	57.8238	-1.97611	56.4656
				11.8222	55.9966	18.6632	57.8984	11.7356	56.1561
				11.0936	56.1109	-4.04248	58.4562	8.35145	56.7927
				17.4182	56.0878	-5.3859	58.5834	3.5554	57.2827
				-6.38586	56.6514	-4.36489	58.6629	-1.17963	57.1758
				-4.43736	56.7136	8.34384	58.5069	-11.8646	57.4339
				-0.0783557	56.7288	3.14289	58.7118	-17.3106	57.9277
				-5.63976	56.9371	0.383129	58.8676	-17.2635	58.0305
				16.0362	56.6151	-9.45645	59.166	-19.3691	58.0527
				1.56604	56.997	-11.4869	59.3071	-20.5429	58.208
				3.09864	57.0672	4.826	59.0784	-16.3006	58.1895
				4.50634	57.1399	-16.686	59.6121	-16.3663	58.2596
				-3.45176	57.3949	-18.2885	59.7445	-25.8715	58.528
				-12.2124	57.6656	-3.87743	59.5542	-25.1413	58.5379
				5.07514	57.429	5.12155	59.4729	-11.1431	58.6085
				14.5706	57.3442	21.8375	59.2361	-5.36359	58.6187
				-4.16336	57.8091	8.18455	59.6114	-8.50236	58.46
				-14.9304	58.1189	-2.78158	59.9325	-14.8356	58.56
				2.09464	57.8874	-8.0996	60.1399	-22.7665	58.7898
				1.00164	58.0088	-6.54891	60.2087	-22.1391	59.0814
				-14.1757	58.4044	3.56703	60.1049	-15.9869	59.0329
				-18.0754	58.5804	19.6074	59.8817	-9.66226	58.9553
				3.12264	58.2677	-4.02521	60.4582	-2.59418	59.2649
				21.7121	58.0058	-11.6635	60.7123	-1.73537	59.2733
				6.53894	58.4013	-28.5311	61.1524	-4.22955	59.1181
				18.4076	58.2703	-3.25754	60.7431	-6.62293	59.4061
				13.6976	58.4621	-6.83487	60.9153	-14.5651	59.7796
				6.35814	58.7051	22.4747	60.4247	-22.7499	59.7593
				2.07264	58.8886	14.3278	60.689	-20.5814	59.6425
				16.6266	58.7053	5.81437	60.9607	-9.22722	59.8558
				-0.0783557	59.1307	1.25251	61.1528	5.06545	59.9706
				-16.6568	59.5536	-11.082	61.5015	15.7631	59.7867
				-17.2624	59.6655	-19.5647	61.7727	19.0252	59.7587
				-13.4687	59.6917	5.93528	61.3588	19.9941	59.6484
				-8.51976	59.6954	22.2252	61.1305	20.5684	59.7966
				-2.68256	59.6818	34.838	60.9764	13.6449	60.3722
				-3.93036	59.8062	3.82803	61.7016	0.0850234	60.625
				5.90964	59.7146	-3.25562	61.9445	-14.1035	60.8088
				13.1673	59.6734	13.6004	61.7049	-25.9557	61.1137
				9.29564	59.8489	-15.9068	62.3998	-27.0798	61.1712
				16.1441	59.8156	-25.4354	62.6919	-24.2945	61.1585
				4.86204	60.1354	-18.4247	62.6508	-26.1865	61.2477
				-9.86486	60.5222	-13.5961	62.6535	-24.0027	61.2682
				10.9211	60.2175	-0.290497	62.4855	-15.2044	61.2716
				-10.5048	60.7349	6.76436	62.4434	-3.89995	61.1851
				-19.5194	61.0105	-4.99439	62.7805	2.93535	61.1007
				-2.33086	60.7758	-10.6214	62.9941	7.22672	61.1907
				20.8603	60.4243	-7.62748	63.0338	18.3388	61.0476
				10.5592	60.725	-17.444	63.3318	24.7888	61.0863
				1.38924	61.0036	-12.1663	63.3256	12.2907	61.4985
				4.58624	61.0414	-21.931	63.6225	-7.00097	61.8788
				-14.3227	61.5098	-14.0049	63.5629	-12.4217	61.9839
				-36.0808	62.0336	-0.622511	63.3932	1.06519	61.7512
				-19.9679	61.8199	-14.381	63.7707	13.8584	61.9066
				-24.7188	62.0125	11.1612	63.3559	10.6414	62.0433
				-6.47606	61.7573	-8.47768	63.8519	-0.768474	62.2087
				-2.48836	61.7797	-23.3839	64.2525	-13.2248	62.8531
				-4.71076	61.9231	-2.47451	63.9312	-20.1775	63.0098
				16.5556	61.609	0.665243	63.968	-17.4413	62.8234
				23.3112	61.5775	-12.435	64.3322	-10.7054	62.7748
				15.2646	61.8343	-6.91548	64.321	-3.75141	62.8209
				2.93694	62.1744	-13.8014	64.56	1.95517	62.9351
				2.21064	62.2887	-20.6241	64.7976	4.19138	62.965
				-3.69536	62.5038	11.7005	64.2462	2.93931	63.0087
				-0.880356	62.549	17.5347	64.2287	0.283321	63.1865
				12.5549	62.3875	-3.13087	64.7454	-4.4232	63.5977
				22.697	62.29	9.59705	64.5889	-8.18205	63.7919
				18.9312	62.4634	16.7517	64.5448	-8.25102	63.7968
				4.30604	62.8483	-13.8629	65.262	-7.02085	63.919
				13.7042	62.7654	-26.8767	65.6245	-5.90076	63.8709
				4.94814	63.036	-16.9086	65.5237	-9.94875	63.9682
				14.5813	62.9485	17.6652	64.9269	-13.9238	64.1783
				18.0279	62.9814	19.6324	64.9873	-12.9151	64.3283
				19.3171	63.0564	10.4856	65.2718	-14.3283	64.3998
				4.27564	63.4494	-8.23586	65.7493	-15.5943	64.3098
				-0.0223557	63.6332	-10.4007	65.8931	-10.9608	64.3651
				-7.62706	63.8814	-5.63155	65.8971	-10.8294	64.4102
				-8.69206	64.0022	-8.77515	66.0606	-20.3214	64.62
				-10.1474	64.1306	3.40965	65.9151	-24.6294	65.1212
				21.0068	63.624	28.2763	65.514	-18.1608	65.1992
				1.49934	64.104	-24.6678	66.6813	-11.5742	65.0114
				-14.7579	64.5206	-32.2216	66.9337	-12.1113	65.3263
				-19.0451	64.7042	-5.20358	66.4892	-8.95797	65.5522
				-21.2654	64.8475	-17.2636	66.8324	6.33409	64.9279
				-25.3761	65.0277	5.73569	66.4689	14.8863	64.5878
				-16.659	64.958	3.805	66.6079	8.5829	65.0206
				4.70034	64.6421	-1.63008	66.8176	3.45128	65.3645
				5.15734	64.7333	-4.23439	66.9702	3.40088	65.4937
				16.9936	64.6029	-18.4593	67.3571	5.05616	65.5784
				39.1636	64.2712	0.611509	67.0728	8.25198	65.7115
				37.4302	64.405	21.9296	66.7432	7.79903	65.7624
				16.7346	64.9081	-1.31342	67.3118	-5.01343	65.9851
				-1.76866	65.3686	-4.48964	67.476	-24.6254	66.5513
				-20.1469	65.8265	-2.81805	67.5424	-30.6689	66.6653
				-10.587	65.7404	11.8924	67.346	-25.6208	66.5514
				0.781644	65.6191	-0.444037	67.6948	-23.819	66.8533
				-9.16836	65.913	-19.6779	68.1826	-18.7537	66.9618
				9.50494	65.6494	-4.91378	67.9851	-7.86043	66.7414
				19.9576	65.5459	-9.32019	68.1741	1.78208	66.5589
				-6.73736	66.1659	-2.83533	68.1435	13.1157	66.2971
				-10.0244	66.33	-8.24161	68.3526	18.2234	66.3253
				-17.9354	66.5841	-4.66621	68.3806	8.14388	66.8173
				-8.48106	66.5001	3.63612	68.3134	-3.0259	67.2041
				-11.2984	66.655	9.66614	68.292	-8.1436	67.3077
				-3.60936	66.6054	-27.6636	69.1445	-7.18598	67.3026
				-32.608	67.2702	-15.5095	68.9997	0.374163	67.248
				-18.8124	67.1016	1.95108	68.7478	4.50771	67.3354
				-10.8304	67.0462	-13.1528	69.1524	-0.964769	67.6617
				0.693344	66.9219	-13.9377	69.2683	-8.44268	67.8335
				1.64814	67.0034	-6.06912	69.2099	-12.8004	67.8811
				1.02284	67.1156	0.258383	69.1824	-14.6453	68.0323
				32.5326	66.6021	7.27677	69.1411	-11.7439	68.0896
				12.0851	67.1004	-5.34751	69.4957	-11.6372	68.1562
				1.10064	67.4144	2.86078	69.4303	-23.2553	68.4075
				-15.6159	67.84	-5.65266	69.7021	-35.1758	68.7917
				1.55094	67.6058	-23.76	70.1672	-32.7121	68.9731
				-1.84196	67.7719	-0.211811	69.7926	-23.2281	68.8579
				-29.2864	68.4064	-1.75099	69.9238	-15.6301	68.6534
				-24.0051	68.4037	-0.710797	70.0029	-10.6975	68.7132
				-7.95706	68.1912	-10.6655	70.3037	-12.0994	69.1516
				-5.73706	68.2481	4.56499	70.0968	-12.929	69.2859
				6.47234	68.1104	-5.82155	70.4063	-10.0078	69.161
				20.0286	67.9465	-10.3412	70.5975	-5.43389	69.1184
				-4.80136	68.5301	3.65723	70.4155	4.74181	69.0813
				-9.39276	68.7196	0.202733	70.5852	8.90984	69.1319
				-11.3717	68.8582	-7.80597	70.8468	-3.47355	69.4055
				1.20624	68.7133	-0.0717167	70.791	-17.3908	69.7738
				-18.3319	69.1939	5.11196	70.7866	-17.0002	69.8371
				11.971	68.7039	3.83763	70.9124	-9.09126	69.6764
				10.4446	68.8337	-22.0961	71.5353	-6.5931	69.8676
				7.49194	68.9913	0.498283	71.18	-9.61982	70.1136
				19.2953	68.8615	17.2891	70.9417	-11.5596	70.0196
				1.68064	69.3046	-2.65684	71.4438	-18.6184	70.2811
				2.81834	69.3825	-20.1021	71.8956	-29.3239	70.7343
				-14.2427	69.8148	-17.7031	71.9474	-20.5469	70.5958
				-27.9371	70.1816	-25.9364	72.2134	-3.82437	70.2331
				-20.5888	70.1386	-28.6385	72.368	-1.96814	70.3883
				7.34714	69.6946	-16.281	72.2191	-7.04339	70.6984
				3.01904	69.879	-21.3111	72.4206	-13.6612	70.6607
				-11.1904	70.2558	14.2741	71.8034	-18.5375	70.7526
				19.3926	69.7603	19.6113	71.7959	-16.5188	71.0478
				26.7969	69.7162	4.04106	72.2099	-10.911	71.0136
				5.90294	70.2232	6.13296	72.2679	-8.04346	71.0775
				8.19224	70.2787	-12.8918	72.7515	-11.1153	71.3278
				-3.36166	70.6037	-12.7152	72.848	-17.8988	71.4286
				-9.88396	70.8308	-2.63764	72.745	-19.9865	71.6126
				-5.85966	70.8526	6.50144	72.6609	-16.3198	71.6943
				-4.55336	70.9272	-4.88307	72.9905	-17.8445	71.9007
				-18.4891	71.2987	-16.7147	73.3291	-27.4134	72.3173
				-20.388	71.4357	0.235353	73.0876	-37.0552	72.5197
				-12.0871	71.3741	8.77565	73.0155	-37.2747	72.4739
				-13.2426	71.4967	19.3848	72.9018	-25.8449	72.329
				17.9333	70.9897	-3.96571	73.4726	-15.9697	72.213
				33.7162	70.7824	5.62246	73.3795	-13.5703	72.1568
				6.03864	71.4215	-1.92947	73.6318	-18.999	72.4531
				-6.92896	71.7741	-13.4272	73.9637	-30.3108	73.014
				-9.87536	71.9316	-7.77142	73.9498	-29.4904	73.1934
				1.99264	71.8005	-3.71814	73.9682	-15.6407	72.9721
				-9.35836	72.1216	-18.8527	74.3734	-3.31239	72.582
				-4.13736	72.1201	-18.1426	74.4592	-2.23473	72.6152
				-36.846	72.8571	-14.4616	74.4851	-9.3678	73.0563
				-28.0877	72.7866	1.7419	74.2587	-14.8211	73.2831
				-29.793	72.9199	-11.9955	74.6357	-18.1329	73.5068
				-9.17076	72.6184	4.54773	74.4023	-13.1532	73.3256
				3.38984	72.4739	20.3271	74.1844	-5.58973	73.1509
				-9.90576	72.8329	0.745853	74.6792	-7.46782	73.6583
				14.2474	72.4626	4.17348	74.7102	-12.2625	73.9209
				15.4756	72.5387	-9.56776	75.0873	-14.573	73.7981
				-5.79936	73.0531	-39.0558	75.7819	-16.6348	73.8883
				-10.4014	73.2428	-24.6505	75.5916	-21.6252	74.1619
				-15.6484	73.4451	1.93189	75.1559	-26.2422	74.3289
				-18.1204	73.5933	8.21141	75.1294	-24.7839	74.3149
				-8.29106	73.502	4.0948	75.3125	-17.2642	74.1621
				-13.5011	73.7035	-17.4805	75.8476	-12.0523	74.1848
				-5.81876	73.654	-36.4189	76.3294	-15.5041	74.4741
				-23.6841	74.102	-28.9379	76.2787	-18.5056	74.5972
				-30.7584	74.3398	-16.471	76.1276	-17.5228	74.6988
				11.2446	73.6219	10.192	75.6902	-17.4253	74.7959
				8.76334	73.7703	-16.8856	76.3362	-15.1513	74.6955
				9.72464	73.8517	-16.02	76.4188	-12.8634	74.7255
				-4.35286	74.2259	0.00312826	76.196	-15.6261	74.9836
				-3.26656	74.3049	-0.850907	76.3133	-20.1026	75.2551
				2.76664	74.2874	3.25996	76.3306	-14.4517	75.2142
				12.0466	74.2068	11.071	76.2732	3.98845	75.0164
				4.37704	74.4562	6.05043	76.4746	17.039	74.9615
				11.9686	74.4085	-18.2482	77.0645	16.5735	74.979
				-3.00986	74.8003	-29.957	77.4006	6.82617	75.1077
				-4.24536	74.9244	-17.776	77.2552	-3.71559	75.6136
				19.6342	74.5594	-9.38928	77.1863	-6.50622	76.1322
				-7.82556	75.1943	-13.2334	77.3639	-9.85258	76.2329
				-35.2442	75.8283	11.0882	76.9737	-8.8711	76.2273
				-23.0784	75.6915	19.0873	76.9126	4.21657	75.9804
				18.4486	74.9828	14.9554	77.096	5.40829	75.7537
				17.8942	75.0937	-27.0763	78.0434	-4.2163	75.9639
				-7.66636	75.6916	-16.7666	77.9357	-1.15576	76.0541
				-2.41936	75.6895	2.39249	77.6496	5.93553	76.1104
				-11.8327	75.9729	-4.41096	77.8869	9.33493	76.3408
				-13.2814	76.1012	-13.17	78.1636	4.6861	76.4711
				-8.93136	76.1165	-32.4692	78.6527	-6.11232	76.5369
				6.58664	75.9144	-16.6936	78.4348	-4.99554	76.617
				9.21634	75.9633	-9.58695	78.3917	1.17527	76.8292
				-15.0017	76.535	19.7303	77.9009	6.56884	76.9124
				-14.6091	76.6274	8.91575	78.219	7.55299	77.1246
				-18.7154	76.8075	4.87398	78.4006	-4.06244	77.4947
				-10.2637	76.743	3.79348	78.5225	-9.70801	77.4481
				10.0266	76.4479	-0.493933	78.709	-2.23805	77.2904
				-2.49936	76.7919	-7.17264	78.9437	3.03482	77.1312
				22.5526	76.4041	6.77204	78.7628	-7.14552	77.3665
				13.5056	76.6804	18.6133	78.6242	-25.6115	78.1569
				-2.80296	77.0981	-2.0926	79.1417	-26.7489	78.3685
				-7.28466	77.2854	-20.3938	79.6107	-3.91655	77.7855
				-15.146	77.5386	3.81268	79.2229	18.293	77.4028
				0.914944	77.3259	17.742	79.0423	16.338	77.7531
				-6.17236	77.564	21.066	79.0754	4.47388	78.1817
				6.45064	77.4183	14.4833	79.3082	4.31207	78.1756
				-1.50536	77.6733	0.0952533	79.6983	5.57807	78.2797
				-31.6231	78.3599	-7.98061	79.9612	-4.35688	78.5427
				-21.2158	78.2573	-2.7835	79.9566	-16.353	78.8702
				13.0163	77.6907	4.45176	79.9109	-24.0756	79.3418
				-0.522356	78.0545	13.4795	79.829	-30.5986	79.4444
				19.7483	77.7598	16.9456	79.8593	-31.8692	79.4035
				11.5873	78.0188	-24.1957	80.7887	-28.2403	79.5337
				-7.33176	78.4873	-16.6111	80.7359	-24.4609	79.5734
				-14.2814	78.7227	-16.3885	80.8315	-22.9011	79.5631
				-10.9254	78.7574	-9.73665	80.7976	-24.1724	79.5663
				-28.1654	79.1933	3.63612	80.6281	-18.4725	79.6108
				-20.1189	79.1366	-25.7368	81.3203	-12.8773	79.7716
				-12.6129	79.0905	-20.0023	81.3049	-19.4884	79.9634
				11.844	78.7143	-18.9275	81.3833	-17.1116	79.7956
				-4.82936	79.1391	4.16197	81.018	1.21906	79.7702
				-9.57336	79.3316	13.6945	80.926	10.0233	79.7874
				-15.3914	79.545	7.69132	81.1471	5.57144	79.5047
				-21.3451	79.761	14.1205	81.1177	1.98899	79.8294
				-16.5707	79.7681	-21.2958	81.9317	5.95409	80.0018
				7.04114	79.4084	0.814943	81.5861	18.185	79.7045
				6.35994	79.5217	-2.50522	81.7531	21.8404	79.8797
				0.941144	79.7273	21.2023	81.3754	10.6726	80.0694
				-8.86636	80.0184	12.4643	81.6516	3.27024	80.1629
				1.90434	79.9087	-5.35326	82.1109	-1.76323	80.6261
				40.5556	79.2561	-13.1892	82.369	-10.5907	81.0278
				14.3616	79.8663	-30.8763	82.8256	-13.0358	81.1105
				4.80164	80.1525	-16.6092	82.6382	-11.1086	81.2095
				16.3446	80.0278	-1.28847	82.4295	-13.2494	81.4039
				-12.0418	80.6807	11.4126	82.2736	-15.3543	81.5101
				-28.077	81.0931	-29.1183	83.1907	-8.49243	81.3506
				-16.0448	80.9588	12.9537	82.4427	-0.182892	81.2274
				-11.5244	80.9709	30.2588	82.194	-0.976704	81.3342
				-1.42806	80.8743	-11.604	83.138	-4.12611	81.4519
				2.40884	80.8997	-3.33046	83.0713	-4.7243	81.591
				0.889244	81.0294	15.1454	82.799	-7.00892	81.8839
				-3.49936	81.2149	19.2869	82.8157	-13.8343	82.3666
				-1.31796	81.2725	-13.4963	83.5766	-17.625	82.4017
				11.4301	81.1243	-26.7578	83.944	-19.3499	82.3069
				5.20704	81.3456	-30.1009	84.1115	-31.9415	82.8258
				-6.69806	81.6775	-12.8054	83.863	-47.8397	83.3119
				-16.1181	81.9611	3.62844	83.6319	-50.9546	83.4524
				-27.4069	82.281	19.6209	83.4097	-37.026	83.1631
				-30.0924	82.4333	6.76629	83.7689	-16.2787	82.8236
				-1.13496	81.9695	-13.3332	84.2742	-5.67991	82.7536
				-5.79696	82.1604	-18.6819	84.4821	-12.0212	82.8397
				12.165	81.9107	-8.33374	84.3736	-17.0871	83.0379
				-4.66336	82.3385	-16.1543	84.6314	-4.76275	82.9217
				-1.29436	82.3729	-27.3431	84.957	2.44392	82.9721
				1.15434	82.4253	3.50561	84.4353	-6.60969	83.5403
				-17.3207	82.8852	-6.8176	84.7435	-18.8392	83.7093
				-5.68066	82.7586	-18.5188	85.0795	-23.1916	83.5692
				14.7196	82.4614	-9.70403	85.002	-17.6667	83.7045
				-12.0418	83.0826	-14.1872	85.1925	-12.0616	83.8009
				-4.48436	83.0355	-2.29028	85.0528	-6.53407	83.7987
				10.001	82.8535	12.2839	84.8591	-1.74864	83.7111
				25.8226	82.6455	-15.3272	85.5158	-1.70687	83.4945
				15.946	82.9379	13.7521	85.0298	-4.24947	83.6958
				9.04164	83.1724	-6.47407	85.5376	-6.39681	84.1467
				-7.18966	83.5886	-21.2325	85.9352	-5.599	84.097
				-22.6344	83.9895	-27.2606	86.1568	1.59839	84.1254
				-6.76736	83.7805	-3.64905	85.781	9.3409	84.3341
				-0.348056	83.7556	-2.02927	85.8485	7.04235	84.3323
				-20.7438	84.2529	-11.4466	86.1384	0.672596	84.3817
				-7.47436	84.0946	-25.5621	86.5231	-2.42508	84.4157
				21.0996	83.6382	-16.2119	86.4347	-4.54324	84.6482
				21.8886	83.7229	2.71299	86.1534	-9.69409	85.0671
				21.7982	83.8247	15.0129	86.0055	-11.0191	85.2312
				5.82124	84.236	16.2374	86.081	-5.28666	85.3228
				-24.3244	84.9231	6.83345	86.3707	-9.20866	85.4513
				-28.6117	85.1067	-3.65097	86.6821	-20.2412	85.4251
				-31.9699	85.2721	-1.98512	86.7487	-16.9465	85.5433
				-11.671	84.9769	-9.65604	87.0034	-7.69596	85.6601
				8.39464	84.6862	-6.76962	87.0453	-11.2413	85.7112
				17.1206	84.6164	2.30805	86.9625	-18.9168	86.1597
				10.934	84.837	1.89351	87.071	-23.6008	86.3048
				-0.876056	85.167	-15.9029	87.5298	-25.1539	85.9547
				2.06424	85.2098	-6.6679	87.4438	-15.2594	85.9442
				18.3232	84.9933	6.88911	87.2706	-2.86807	86.0774
				15.3962	85.1504	0.995343	87.4895	0.283973	86.1729
				16.172	85.2353	2.26392	87.5641	5.0986	86.2362
				-5.31636	85.7539	13.8518	87.4306	15.6019	86.0586
				-30.5151	86.3447	-10.4544	88.0207	20.2315	85.9903
				-18.3274	86.2074	-24.5123	88.4042	9.96628	86.2063
				-14.4861	86.2327	-17.8298	88.3696	-7.15414	86.7157
				2.01894	86.0114	-3.54925	88.1819	-13.6353	87.2383
				8.03724	85.9942	-14.2064	88.4968	-13.3555	87.4296
				-21.1297	86.6623	-8.63696	88.4847	-17.3584	87.3686
				-35.0568	87.0336	-24.6524	88.9076	-19.2371	87.2792
				-36.973	87.171	-26.6771	89.0485	-15.3403	87.4425
				-18.9054	86.9192	-16.0853	88.9352	-13.4244	87.6151
				-7.38596	86.795	6.60891	88.5778	-15.717	87.7869
				8.54794	86.5848	-13.0645	89.0745	-19.7239	87.8624
				5.95494	86.7354	8.32849	88.7434	-20.1583	87.631
				-9.41836	87.1348	21.3213	88.5816	-10.4189	87.4559
				-13.7986	87.3202	-2.52058	89.1623	-2.44165	87.5713
				-3.65036	87.2226	3.47299	89.1416	-5.44449	87.9869
				23.6926	86.7902	-11.1396	89.5363	-5.67195	88.1919
				-19.6038	87.7335	0.818773	89.3954	-1.96947	88.0724
				-11.6974	87.6796	-9.33171	89.7001	-1.77782	88.121
				2.10734	87.5108	-11.51	89.8441	-2.78982	88.4058
				-4.94566	87.7483	-19.6895	90.1091	-9.53095	88.8392
				-11.8327	87.9825	-32.0412	90.4582	-16.7535	89.0479
				-23.5571	88.3109	-14.8474	90.2118	-13.3356	88.8035
				-6.44406	88.0777	14.5005	89.7203	-8.39559	88.5251
				-8.24396	88.2128	-0.478577	90.1224	-7.67937	88.7648
				-15.4928	88.4541	-6.40113	90.3419	-8.01296	89.1958
				-16.4694	88.5732	-5.4857	90.4235	-9.09127	89.0542
				-4.17836	88.4339	-10.3796	90.6223	-8.19466	88.8299
				-12.9344	88.7045	-5.85609	90.6312	-6.66407	89.0685
				-3.44996	88.6199	14.109	90.3289	-12.5862	89.5799
				10.7836	88.4428	4.29631	90.6268	-20.8506	89.976
				14.4432	88.4716	0.202733	90.8095	-16.9605	89.9552
				28.2819	88.3022	4.7358	90.8182	-4.55186	89.5822
				17.1786	88.6185	-22.7217	91.4718	5.8135	89.2966
				8.20294	88.8933	-28.391	91.6862	8.86408	89.5049
				27.3466	88.6206	-7.44133	91.364	7.93962	89.668
				9.16664	89.0747	1.79947	91.2779	4.48384	89.8502
				-10.7358	89.5624	-17.705	91.7712	-3.31173	90.336
				7.25464	89.3121	3.74743	91.4389	-4.88808	90.4865
				19.4961	89.1738	8.52616	91.4426	-6.82322	90.3971
				-2.86776	89.7094	-14.0548	91.9979	-14.8476	90.5495
				-24.1539	90.224	-25.6792	92.3324	-16.792	90.818
				-10.0177	90.0488	1.77452	91.8791	-15.27	90.7211
				11.2142	89.7354	12.9364	91.7542	-15.012	90.6693
				16.903	89.7247	-13.669	92.3906	-20.0462	91.1804
				-17.4309	90.4934	-28.0513	92.7807	-26.9471	91.519
				-22.0074	90.6826	-15.4673	92.6271	-23.7785	91.3879
				-6.73736	90.4853	5.68004	92.301	-18.4645	91.292
				12.3351	90.214	7.00618	92.3744	-20.1298	91.5281
				-4.51666	90.6422	1.27362	92.59	-28.5905	91.7627
				-28.5014	91.2094	4.83368	92.6184	-34.9277	91.6169
				-20.595	91.1555	-1.09847	92.8381	-28.8233	91.5309
				-11.195	91.0725	-5.96357	93.0363	-20.0774	91.7427
				-5.98886	91.0712	10.0001	92.8146	-18.0268	92.2076
				16.9332	90.7249	-10.3258	93.3245	-18.3564	92.6501
				22.225	90.7219	8.97909	93.0354	-17.7171	92.3517
				1.76004	91.2206	19.7283	92.9189	-14.9842	91.8622
				1.51894	91.3253	11.1861	93.1912	-9.12177	91.9127
				-6.85976	91.5886	-6.48942	93.6476	-3.57634	92.1444
				-1.35636	91.5815	-22.6488	94.0735	-3.35219	92.21
				-4.05576	91.7341	17.4503	93.3653	-4.9763	92.2343
				2.66334	91.7034	24.1501	93.3304	-2.47681	92.5235
				0.0786443	91.8538	-12.2028	94.1633	0.662653	92.7485
				1.36124	91.9289	-15.0623	94.321	-0.456769	92.8536
				4.29094	91.9719	2.61896	94.0647	-0.952157	92.9534
				9.90364	91.9627	-6.47022	94.3481	2.34314	92.7347
				12.8569	92.0053	-8.40091	94.4871	3.81206	92.6516
				12.7816	92.1068	-18.2366	94.7855	0.155328	92.9823
				2.05964	92.4157	-35.9084	95.2418	-13.6844	93.3526
				7.78064	92.4044	-15.1429	94.9234	-32.8573	93.663
				-10.9164	92.8685	-13.5577	94.9915	-40.6403	94.0053
				5.56464	92.6477	1.28706	94.7924	-33.8793	94.0914
				-10.3712	93.0581	-11.0225	95.1407	-21.9064	93.8203
				1.26894	92.9315	-4.32843	95.1059	-8.91752	93.8459
				-12.5894	93.3015	-9.64261	95.3131	1.61032	93.9603
				-7.19636	93.2965	3.15633	95.1552	0.847006	93.6819
				-2.92376	93.3134	-4.23632	95.4044	-9.43546	93.7431
				-12.8804	93.6074	8.91958	95.2393	-20.2975	94.4559
				-18.3017	93.813	2.49037	95.469	-26.5811	94.8731
				-4.44566	93.6433	-7.44516	95.7694	-23.2758	94.7872
				-4.35506	93.7416	2.54602	95.6681	-10.8036	94.6541
				-4.46296	93.8438	10.6315	95.6053	0.866906	94.346
				7.67264	93.7075	43.4646	95.0435	6.86065	94.2622
				5.89464	93.8422	50.8573	94.9947	5.22063	94.6633
				-9.00466	94.2324	4.42681	96.0307	-0.0688316	94.7796
				-4.85936	94.2518	-15.2696	96.5278	-0.864634	94.7361
				-7.60136	94.4053	10.4012	96.1105	-4.2289	94.969
				-14.9217	94.6479	4.99105	96.3197	-9.36384	95.0391
				-1.36536	94.484	-20.8736	96.9412	-4.35292	94.976
				-5.87076	94.6718	-22.9367	97.0829	8.9052	95.0568
				15.3078	94.3595	-20.1942	97.1277	14.5156	95.2884
				12.4406	94.5154	-41.2839	97.6529	8.77987	95.458
				1.45864	94.8293	-12.6883	97.1766	7.38656	95.3833
				10.8306	94.7469	-3.87167	97.099	13.635	95.1789
				6.11864	94.9387	11.6659	96.886	13.8942	95.1528
				13.9346	94.8866	3.90863	97.1424	-1.03242	95.6625
				-12.5764	95.503	22.1235	96.8754	-18.6714	96.4376
				-10.2397	95.5575	35.2084	96.7118	-26.1361	96.7735
				10.5096	95.2535	17.8764	97.1613	-30.643	96.7192
				15.2216	95.2618	-1.32877	97.6485	-34.2792	96.7803
				15.6183	95.3542	-15.4212	98.0327	-32.797	96.943
				-12.8524	96.0087	-1.19827	97.8461	-24.7302	97.0472
				-15.3704	96.1578	22.2636	97.4733	-16.7482	97.0343
				14.0896	95.6842	15.4371	97.711	-14.7965	96.9288
				24.8566	95.5746	-18.5706	98.4967	-8.27225	96.7015
				12.6606	95.9122	0.638377	98.2096	4.14761	96.4622
				18.7913	95.8929	1.8417	98.2854	11.4637	96.5779
				6.18544	96.2385	-7.56415	98.5752	10.8171	96.7739
				-14.5164	96.7417	-12.6711	98.7782	6.36193	96.8409
				-18.8064	96.9253	-34.9334	99.3271	2.19854	97.0583
				-22.9598	97.1063	-12.0397	98.9657	-3.35086	97.3093
				15.45	96.4584	-1.40938	98.8516	-8.67016	97.6582
				30.2396	96.2704	-11.9168	99.1635	-13.9066	97.9787
				24.191	96.4883	-27.512	99.578	-20.0528	98.0282
				4.40504	96.9737	8.2402	98.9574	-17.8106	97.9845
				-2.07466	97.2	13.7885	98.9457	-10.783	98.0572
				-3.73196	97.3323	3.15633	99.2601	-3.24143	98.1183
				20.7399	96.9558	6.90446	99.2847	5.52568	97.86
				14.1741	97.1838	-9.33363	99.7121	7.53044	97.743
				-22.0954	97.9902	-5.55478	99.7361	6.40439	98.0429
				-2.75586	97.7136	-9.08797	99.9074	2.67273	98.374
				30.6596	97.163	0.411919	99.8161	-8.00698	98.596
				28.5516	97.3041	6.16558	99.8002	-16.028	98.7706
				7.84094	97.8075	-11.1165	100.249	-16.6468	98.9741
				0.399644	98.0525	-19.5206	100.518	-15.341	99.3047
				4.85364	98.0658	-10.1973	100.43	-19.2557	99.7572
				17.4031	97.9215	-11.5349	100.557	-29.2802	99.7294
				18.69	97.9965	-21.4205	100.857	-26.6931	99.441
				-2.94536	98.518	-7.44708	100.675	-9.51635	99.3583
				-6.89216	98.6949	1.49624	100.595	-3.47752	99.2152
				9.60864	98.4736	13.1494	100.46	-7.7563	99.485
				-1.42136	98.7885	2.95864	100.766	-12.2373	99.9768
				-3.07936	98.9209	-2.71058	100.98	-19.188	100.013
				-4.40936	99.0469	-2.45916	101.075	-15.9836	99.6544
				36.486	98.3505	-14.5288	101.419	-0.796992	99.4961
				35.3266	98.4732	6.90638	101.087	5.2425	99.7552
				-7.03036	99.3981	-15.9471	101.648	1.65807	99.891
				-1.09806	99.3827	-16.9143	101.767	8.13791	99.7986
				-0.0333557	99.4621	-13.3428	101.795	25.6403	99.735
				2.10514	99.5205	12.1822	101.381	25.3751	99.9023
				-1.05506	99.6821	0.162423	101.723	7.71548	100.283
				-17.5624	100.104	-5.1057	101.93	-0.501209	100.555
				-19.4461	100.24	-16.1582	102.253	-3.8615	100.559
				-27.8208	100.504	-22.4089	102.479	-3.99215	100.616
				-34.1708	100.727	0.553933	102.116	-1.47807	100.95
				-16.8939	100.491	8.26131	102.061	-2.70494	101.048
				-0.565656	100.273	-10.1646	102.532	-0.0628641	100.79
				15.1956	100.066	-38.4839	103.203	2.87896	100.965
				3.01244	100.404	-8.72141	102.703	0.506136	101.316
				7.14024	100.423	-0.163837	102.631	0.276686	101.187
				-10.0439	100.858	-3.75076	102.803	-1.33349	101.207
				10.5743	100.557	0.843723	102.811	1.05061	101.467
				4.59914	100.773	-21.1461	103.354	7.15841	101.442
				-9.29136	101.144	-29.7056	103.627	0.750841	101.389
				9.71864	100.873	-6.38578	103.257	-1.56429	101.7
				0.445144	101.154	4.49974	103.138	2.03474	101.917
				-15.9714	101.574	-12.4964	103.58	-0.393784	101.914
				1.86564	101.327	-23.5604	103.904	-4.63277	102.057
				21.0521	101.053	-23.7408	104.007	-16.233	102.256
				22.9966	101.115	-22.4569	104.082	-32.5344	102.947
				3.05994	101.604	-3.36118	103.797	-41.2252	103.37
				4.56004	101.674	-11.1281	104.053	-42.4905	102.97
				-6.60566	101.992	9.05201	103.747	-44.3779	103.035
				12.1433	101.727	23.1445	103.563	-42.2279	103.375
				3.11584	102.003	12.3856	103.88	-27.9021	103.327
				12.0186	101.93	-10.3853	104.439	-5.50152	103.045
				2.46464	102.216	-8.9498	104.51	5.89242	102.74
				4.23464	102.281	-8.09193	104.593	-2.44497	102.908
				-2.37636	102.51	2.81855	104.473	-9.41821	103.354
				9.13014	102.386	14.253	104.343	-4.75479	103.353
				12.2256	102.426	7.30173	104.583	0.679228	103.427
				3.48894	102.696	-2.44189	104.88	-2.30504	103.719
				15.9953	102.553	-11.6827	105.166	-9.44142	103.694
				20.2846	102.569	-6.27063	105.157	-8.34917	103.918
				-4.09436	103.144	-28.7729	105.711	-6.45649	104.153
				-7.17436	103.304	-8.76748	105.408	-19.5448	104.153
				12.0676	103.029	-10.2222	105.537	-34.7387	104.529
				17.8926	103.016	-21.9406	105.873	-33.7387	104.891
				3.36364	103.399	-0.776047	105.547	-22.5656	104.675
				14.6719	103.279	-18.6128	106.007	-11.232	104.323
				9.17724	103.486	-9.31443	105.919	-10.4077	104.492
				-4.31636	103.849	6.67608	105.697	-21.9754	104.791
				-4.82936	103.959	-3.73157	106.007	-28.5892	104.801
				4.01464	103.887	-8.27809	106.199	-21.086	104.766
				2.46464	104.017	20.8223	105.712	-11.9548	104.812
				14.9544	103.874	18.0472	105.868	-10.4965	105.006
				33.0243	103.622	-8.38555	106.501	-7.58455	105.034
				15.3636	104.066	-20.4897	106.845	1.19716	104.929
				3.49734	104.397	-4.69883	106.627	8.12862	105.045
				-16.1674	104.88	-10.9592	106.853	7.86269	105.367
				-14.4064	104.946	-9.61191	106.926	1.98368	105.577
				15.2536	104.469	-10.109	107.037	-1.66973	105.507
				12.07	104.631	-24.6332	107.429	-2.93439	105.76
				-17.7304	105.311	-0.923827	107.052	-6.59973	105.974
				-23.2634	105.519	-3.00613	107.194	-3.51134	105.804
				-16.782	105.493	-2.40734	107.282	-0.739944	105.894
				8.13864	105.108	1.55574	107.302	-10.149	106.097
				7.05004	105.229	-28.4274	108.007	-19.8061	106.278
				4.49124	105.379	-22.1748	107.981	-23.2168	106.585
				6.76964	105.434	9.15373	107.449	-17.8664	106.696
				14.0056	105.394	-1.49766	107.764	-9.10321	106.495
				14.2196	105.49	-2.37088	107.882	-5.41664	106.371
				16.8639	105.538	-9.54665	108.127	-4.81779	106.409
				-9.64286	106.154	-11.1357	108.259	-7.73043	106.549
				-3.58986	106.137	-0.632107	108.147	-10.9488	106.78
				5.58414	106.058	10.9539	108.014	-7.53215	106.769
				-8.79336	106.438	-0.121617	108.337	-1.744	106.75
				-2.44766	106.415	16.0032	108.112	-7.36768	107.169
				-7.51536	106.613	18.264	108.167	-16.8524	107.481
				5.12934	106.467	10.3244	108.427	-13.9994	107.338
				29.9202	106.084	-13.314	109.003	-7.24302	107.393
				-8.70936	106.937	-1.34604	108.862	-4.61818	107.705
				-14.1477	107.143	20.4557	108.523	2.30135	107.643
				-14.8267	107.256	2.98743	108.975	6.18421	107.464
				-12.7814	107.316	-0.248277	109.141	0.840383	107.692
				-12.5961	107.413	7.08103	109.093	2.81132	107.868
				-7.39666	107.412	13.7578	109.058	6.98665	107.772
				-5.27566	107.47	2.21401	109.391	4.77432	107.938
				18.444	107.109	-12.4235	109.786	5.13972	108.018
				23.2921	107.114	-12.9685	109.898	5.20271	108.033
				-13.5184	107.931	-26.3259	110.267	-6.66539	108.522
				0.348344	107.761	-20.4494	110.249	-17.4346	108.813
				0.723144	107.854	-20.3055	110.346	-6.24096	108.619
				15.6613	107.663	-3.13663	110.1	10.6573	108.361
				15.0836	107.775	-19.3363	110.526	14.4135	108.305
				7.69464	108.019	-1.67423	110.271	7.94029	108.516
				3.39604	108.202	18.5692	109.963	-9.25109	108.965
				4.54494	108.28	9.89261	110.238	-27.5692	109.613
				0.999344	108.449	-0.0371667	110.538	-31.2677	110.015
				-3.79686	108.643	-1.43433	110.666	-23.0252	109.86
				0.531644	108.658	15.9399	110.416	-9.34594	109.579
				-8.38606	108.932	23.4592	110.365	3.08322	109.525
				6.22464	108.748	10.6104	110.724	9.25866	109.41
				-5.12036	109.069	-4.88116	111.136	8.12729	109.482
				-16.8788	109.398	-2.8737	111.196	-4.35359	109.862
				-30.241	109.758	3.87025	111.16	-19.9461	110.152
				-27.6804	109.808	-5.77548	111.455	-22.4004	110.346
				-5.62696	109.479	-28.1415	112.006	-15.3755	110.305
				10.9946	109.255	-14.2736	111.826	-10.2313	110.189
				3.97164	109.492	-1.62624	111.671	-9.93084	110.273
				-5.05356	109.768	-3.864	111.817	-16.2628	110.585
				-12.8501	110.02	-10.1109	112.043	-21.9627	110.77
				5.06064	109.771	-10.9784	112.16	-21.795	110.839
				-11.0334	110.185	-5.84074	112.157	-22.0589	111.153
				-11.4361	110.293	1.3216	112.112	-22.7692	111.271
				19.397	109.792	-19.225	112.627	-18.9022	111.175
				28.1593	109.722	-22.9022	112.801	-14.3456	111.267
				16.4332	110.05	-8.96899	112.62	-15.8762	111.526
				-16.933	110.8	1.93381	112.501	-16.5838	111.572
				-23.2506	111.023	0.655647	112.627	-11.673	111.408
				-2.02266	110.71	-15.3157	113.049	-8.66154	111.42
				-1.04236	110.791	6.05619	112.718	-7.31066	111.478
				6.14904	110.751	15.059	112.637	-8.45131	111.746
				-18.0859	111.323	-5.34367	113.148	-12.7361	112.074
				0.466844	111.062	-12.506	113.392	-12.9118	111.966
				15.4696	110.869	-2.4937	113.291	-13.4609	112.087
				14.937	110.98	3.1333	113.277	-15.9173	112.464
				23.5679	110.912	24.4284	112.948	-14.7899	112.417
				7.94884	111.316	9.79281	113.343	-13.0385	112.391
				-2.99936	111.629	1.18342	113.617	-15.2296	112.462
				-1.66296	111.704	-2.28259	113.787	-15.4617	112.363
				-0.0503557	111.772	5.0064	113.74	-6.14745	112.291
				14.2212	111.594	-2.07533	113.983	0.367541	112.503
				6.36214	111.847	2.2524	113.996	-6.58382	113.046
				-8.27596	112.233	-17.3097	114.49	-13.9437	113.092
				5.98964	112.055	0.139393	114.239	-5.75486	112.714
				18.4076	111.913	1.12776	114.319	6.28502	112.826
				2.54924	112.322	11.5201	114.21	7.64784	113.056
				3.40494	112.405	16.0474	114.219	7.51719	113.104
				-9.91436	112.765	8.16727	114.477	8.94897	113.163
				-22.4854	113.11	-7.93264	114.902	9.13665	113.091
				-15.4844	113.074	2.73603	114.787	8.1273	113.14
				-14.9414	113.163	6.91789	114.803	-3.51732	113.595
				13.0616	112.718	-5.21317	115.148	-20.6981	114.01
				10.6711	112.864	3.73207	115.067	-25.0352	114.24
				-6.36636	113.296	23.7528	114.764	-20.3287	114.345
				-4.71536	113.364	26.1537	114.816	-12.3554	113.91
				-18.1354	113.726	10.7773	115.226	-2.66911	113.597
				-26.9324	113.997	6.68375	115.408	3.57861	113.921
				-2.61336	113.624	-17.4747	115.996	1.4034	114.332
				27.1156	113.145	-30.0395	116.349	-10.9985	114.622
				27.3166	113.241	-28.5848	116.42	-23.4575	114.983
				21.8716	113.447	-8.75979	116.12	-26.5976	115.347
				18.5926	113.611	-12.7996	116.302	-22.0078	115.195
				2.06204	114.033	-6.83871	116.282	-20.1768	115.007
				-17.6227	114.516	-9.15898	116.429	-14.9484	115.034
				-28.573	114.83	-17.6379	116.7	0.223623	115.015
				-22.938	114.82	-20.1174	116.85	8.88332	115.069
				-7.11866	114.612	8.40525	116.375	5.06213	115.122
				1.32864	114.548	20.1429	116.239	-2.22878	115.262
				8.38634	114.51	18.7515	116.367	-6.10302	115.427
				-1.05506	114.794	22.2943	116.395	-5.71837	115.709
				-3.28616	114.938	28.3742	116.373	-5.02801	115.853
				-3.77936	115.047	15.0878	116.741	-6.92733	115.517
				-19.6294	115.456	-5.9271	117.265	-14.0631	115.605
				-21.7376	115.597	-8.83656	117.423	-23.9271	116.172
				13.7256	115.007	6.31144	117.218	-23.9217	116.306
				26.0188	114.867	3.2945	117.379	-19.7955	116.433
				4.53864	115.386	12.6409	117.291	-24.5425	116.944
				-13.0441	115.828	-16.1236	117.971	-30.6543	117.03
				-7.71366	115.825	-15.0528	118.049	-31.9262	116.66
				14.8722	115.485	2.56714	117.794	-27.2303	116.564
				-10.5674	116.08	-7.00951	118.087	-22.0112	116.659
				-14.3591	116.254	-15.7859	118.364	-19.893	116.927
				-27.6154	116.612	-27.8977	118.709	-14.6911	117.232
				-23.0699	116.624	-27.3162	118.797	-6.75956	117.157
				22.4126	115.838	2.35795	118.299	0.675251	116.936
				18.1446	116.022	19.759	118.048	4.68744	116.935
				-13.3719	116.735	-5.49337	118.658	0.0140709	117.222
				-8.43976	116.739	-2.08108	118.689	-14.6387	117.584
				-18.808	117.041	-26.4872	119.281	-26.8165	117.931
				2.89364	116.719	-22.0999	119.293	-23.5411	118.081
				8.54364	116.709	-2.54937	118.999	-14.7362	117.861
				-16.0147	117.287	24.6932	118.55	-11.6518	117.634
				-1.39566	117.103	12.0574	118.904	-6.4671	117.886
				7.71394	117.025	2.99895	119.187	1.29995	118.143
				17.2136	116.94	-20.4015	119.759	5.72993	117.825
				-1.43436	117.404	-12.6903	119.704	4.91357	117.834
				10.0161	117.281	9.04241	119.366	-3.32101	118.431
				21.6926	117.153	11.9538	119.407	-9.92221	118.643
				5.84264	117.562	-9.51786	119.94	-5.78071	118.446
				2.52964	117.727	13.0957	119.584	2.71185	118.322
				19.7566	117.491	-2.56088	120	3.15286	118.27
				-14.5684	118.26	-18.6972	120.425	-0.132479	118.385
				-34.3194	118.745	4.34429	120.061	0.0598384	118.735
				-27.9244	118.72	-1.91988	120.288	-1.16638	118.864
				0.0982443	118.275	2.87997	120.291	2.11698	118.706
				10.283	118.176	-13.0338	120.712	16.7936	118.623
				-4.71536	118.568	-21.528	120.983	27.1855	118.754
				-10.3394	118.778	-20.0522	121.054	16.346	119.06
				-23.1432	119.127	-28.6098	121.326	-0.163677	119.267
				0.910944	118.759	10.2995	120.642	-5.15204	119.418
				7.17924	118.737	14.0207	120.667	-7.74768	119.557
				-12.9624	119.229	4.79146	120.953	-7.69529	119.784
				0.104644	119.075	4.95843	121.05	6.89447	119.76
				6.57364	119.049	-1.22706	121.275	26.2431	119.344
				16.1786	118.962	-17.9161	121.711	30.0968	119.378
				7.84944	119.224	-16.2887	121.779	23.0884	119.74
				-7.97236	119.633	-9.50251	121.742	12.0831	119.87
				-22.561	120.017	-16.6418	121.986	-6.90348	120.108
				-16.7669	120.004	-36.5167	122.487	-20.1052	120.539
				1.53804	119.748	-30.7419	122.47	-18.3697	120.587
				10.307	119.677	3.08724	121.889	-9.92289	120.564
				4.06884	119.899	1.67089	122.017	-2.42043	120.721
				-0.431956	120.086	7.72778	121.995	2.6442	120.702
				-7.34686	120.321	2.62279	122.198	8.5252	120.715
				-8.28936	120.439	-3.61259	122.424	8.19693	120.964
				8.94664	120.204	-31.1335	123.079	-3.2043	121.2
				14.0791	120.204	-14.1316	122.836	-5.10826	121.234
				-7.43336	120.723	0.417673	122.643	11.463	121.117
				-6.05596	120.796	-9.09949	122.935	19.3979	120.953
				-22.9514	121.225	1.34271	122.825	8.69896	121.056
				-24.4664	121.355	8.85626	122.774	4.55216	121.364
				2.11564	120.937	2.8838	122.994	15.5257	121.349
				-5.27136	121.181	24.438	122.66	24.1469	121.215
				-5.98036	121.295	13.8922	122.972	22.5765	121.474
				15.0836	120.985	13.9632	123.071	9.98949	121.749
				27.1546	120.85	-0.927667	123.471	-7.94067	122.046
				19.8194	121.093	-10.4966	123.764	-10.7903	122.447
				23.8739	121.114	-15.8012	123.971	-1.37063	122.52
				8.81084	121.508	7.06951	123.611	0.368861	122.51
				-12.1711	122.016	-13.0491	124.116	2.21247	122.309
				-11.3134	122.1	-8.20707	124.119	8.09347	122.048
				-19.388	122.357	-15.3061	124.362	6.23063	122.263
				-5.03836	122.178	-12.6384	124.408	0.947808	122.699
				2.19964	122.137	-16.4115	124.584	-2.65188	122.848
				18.5302	121.919	-45.4121	125.269	-6.0387	122.893
				25.5576	121.882	-33.1755	125.123	-5.26943	123.182
				-8.21376	122.64	-20.532	124.968	-0.830824	123.311
				-5.98486	122.696	6.18477	124.529	-1.88725	123.26
				9.08064	122.503	6.48224	124.624	-5.158	123.239
				0.572644	122.769	0.216159	124.85	-2.61806	123.342
				2.74964	122.827	7.59536	124.801	-1.97743	123.624
				18.6876	122.616	8.29778	124.887	-11.929	124.059
				15.3896	122.781	2.94714	125.095	-26.3834	124.322
				4.97394	123.083	0.907057	125.237	-27.0652	124.142
				-13.3914	123.541	-17.6014	125.71	-8.64032	124.153
				-10.1989	123.579	-18.7395	125.833	4.61714	124.19
				-26.7384	124.001	2.32532	125.508	-2.54444	123.971
				-28.9734	124.145	20.8683	125.235	-16.3437	124.236
				-33.2049	124.327	3.02774	125.694	-18.0189	124.635
				-9.36036	123.963	-28.0877	126.422	-8.52028	124.656
				2.68684	123.829	-12.7728	126.213	-10.6942	124.756
				1.47544	123.952	9.75635	125.859	-27.5506	125.082
				0.0703443	124.08	12.7503	125.899	-36.5446	125.43
				-4.09876	124.261	-12.4849	126.508	-27.0314	125.533
				-31.3451	124.892	-14.3945	126.646	-15.5884	125.43
				-28.1827	124.93	3.55743	126.385	-19.5608	125.552
				5.21334	124.38	-19.9389	126.958	-26.5055	125.571
				2.42394	124.534	-4.24015	126.742	-17.735	125.42
				3.24114	124.618	-4.40904	126.846	-8.77294	125.534
				-9.60596	124.969	13.5621	126.583	-16.0048	125.689
				19.123	124.509	-11.6117	127.191	-16.6129	125.767
				5.31234	124.878	-11.2701	127.284	-0.179574	125.527
				15.1526	124.787	-5.45691	127.267	13.6906	125.151
				8.64464	125.014	-18.1196	127.622	13.4612	125.486
				-3.10036	125.342	-8.02859	127.519	4.07931	126.003
				4.43764	125.296	13.1859	127.192	-1.53908	126.026
				-0.940856	125.501	2.48462	127.508	1.92002	126.094
				13.3206	125.323	-20.958	128.08	8.03976	125.995
				14.1892	125.406	-10.6559	127.973	4.37308	126.224
				-8.25036	125.943	-6.93658	127.998	-14.591	127.133
				-4.49756	125.97	-2.84684	128.015	-37.6872	127.511
				-12.5357	126.227	12.9038	127.798	-45.3806	127.537
				-0.679756	126.096	4.00076	128.078	-35.3031	127.611
				-11.016	126.397	-5.99811	128.379	-26.8696	127.626
				-11.9601	126.516	-0.856657	128.376	-23.8236	127.53
				-23.9536	126.849	6.48801	128.328	-18.6608	127.342
				-13.2534	126.741	-5.89448	128.678	-15.3755	127.303
				3.37464	126.517	-8.22819	128.825	-12.5205	127.399
				3.00844	126.625	5.4862	128.648	-11.6073	127.609
				2.04024	126.744	-10.1665	129.064	-20.4613	127.897
				-12.1067	127.119	-18.7759	129.338	-21.1544	128.033
				7.47664	126.838	16.4581	128.728	-8.28751	127.852
				12.2383	126.845	23.2462	128.691	-6.3106	127.893
				19.3388	126.807	7.92737	129.1	-14.5333	128.112
				15.3036	126.986	-6.17083	129.484	-25.3197	128.324
				-5.07336	127.483	-7.65052	129.614	-34.6121	128.717
				-1.19096	127.507	4.82216	129.463	-29.007	128.711
				-21.4704	128.002	2.33876	129.613	-16.8013	128.483
				-16.3251	128.002	5.09661	129.658	-10.9826	128.454
				-3.55136	127.853	18.8973	129.479	-7.97449	128.511
				-3.36336	127.95	-7.89233	130.12	-6.65278	128.734
				13.0336	127.73	-17.1562	130.406	-8.02223	128.946
				-1.24906	128.109	-13.2468	130.428	-10.8686	129.069
				10.283	127.984	4.7358	130.165	-14.5982	129.288
				19.5586	127.904	8.5204	130.189	-18.5919	129.479
				-13.6134	128.65	21.375	130.03	-15.8437	129.465
				-2.45836	128.532	21.1485	130.135	-6.2708	129.397
				8.31764	128.423	11.6448	130.427	-1.82954	129.168
				12.1456	128.448	-0.192617	130.765	-7.43865	129.245
				-6.56886	128.913	-13.8072	131.14	-15.7256	129.791
				-3.83536	128.96	-10.3047	131.169	-15.7846	130.103
				-10.5071	129.19	-6.30517	131.189	-11.1935	130.087
				7.55014	128.938	-4.94449	131.262	-12.0351	129.866
				25.6889	128.685	-18.3959	131.633	-17.0626	129.932
				3.65894	129.214	-18.7663	131.74	-18.0089	130.162
				11.514	129.161	-14.4405	131.753	-13.8031	130.251
				3.87034	129.41	7.47253	131.412	-9.38904	130.275
				7.55864	129.438	-4.67196	131.757	-1.12128	130.104
				-26.1244	130.194	-0.561107	131.774	10.5658	130.012
				-13.8568	130.055	-4.48004	131.953	5.26969	130.177
				-4.35286	129.97	-6.57003	132.095	-16.7648	130.678
				8.90814	129.812	-24.3204	132.553	-24.2122	131.071
				27.892	129.543	-18.4938	132.536	-14.6997	131.012
				-18.0994	130.538	-7.66971	132.418	-6.18259	130.85
				-17.088	130.619	-24.687	132.861	0.738916	130.716
				-12.5244	130.63	-5.54135	132.575	8.1777	130.836
				4.06004	130.407	2.00098	132.523	3.69598	131.119
				10.6666	130.379	-9.37584	132.853	-6.84048	131.299
				1.14164	130.664	-15.7571	133.081	-1.6505	131.411
				2.41114	130.739	-13.669	133.139	1.53406	131.426
				-17.3167	131.224	-13.3696	133.234	-15.1447	131.657
				-19.3404	131.363	-16.5574	133.398	-33.173	132.153
				-4.32706	131.171	17.3313	132.815	-33.6518	132.605
				6.33864	131.063	8.61444	133.091	-22.5483	132.667
				21.5936	130.866	10.3935	133.155	-13.6718	132.354
				34.628	130.713	-19.1502	133.851	-5.10693	132.236
				13.5896	131.222	1.68049	133.531	0.755501	132.156
				1.69964	131.554	15.5849	133.351	-3.55842	132.325
				-1.38276	131.714	-5.59508	133.878	-13.5915	132.796
				-4.24936	131.87	-17.0928	134.21	-23.8627	133.16
				-10.7054	132.096	-22.2208	134.413	-33.5013	133.466
				-7.17236	132.127	1.86089	134.028	-38.5433	133.377
				-17.6551	132.431	14.2261	133.879	-35.3688	133.323
				-0.134356	132.19	11.2168	134.04	-29.0395	133.431
				-3.97806	132.365	3.09683	134.303	-21.1689	133.128
				-0.255356	132.393	-12.8092	134.724	-10.6006	132.844
				-4.98876	132.585	-9.83837	134.764	-2.38394	133.024
				-25.5937	133.086	-7.05557	134.808	0.315823	133.201
				-12.3264	132.928	0.386963	134.758	-7.09644	133.415
				-20.5434	133.188	4.02955	134.785	-21.6531	134.015
				-5.68506	132.999	-6.08064	135.089	-23.7281	133.904
				14.4696	132.706	-11.5944	135.3	-9.27033	133.451
				-12.0204	133.322	-13.2315	135.433	-0.635192	133.748
				-9.01736	133.364	3.5747	135.195	-7.57395	134.087
				9.24864	133.108	-13.5443	135.64	-21.4594	134.52
				28.377	132.836	-19.3613	135.857	-31.1284	134.836
				18.4546	133.129	11.1094	135.343	-35.5352	134.779
				13.9001	133.318	-4.39368	135.756	-38.8517	135.038
				-10.059	133.885	-7.54304	135.919	-30.7531	135.023
				-2.47966	133.837	-17.6801	136.224	-17.8365	134.781
				-9.02196	134.065	0.509799	135.957	-18.0063	134.871
				-16.6741	134.314	20.5421	135.654	-17.556	134.89
				5.00194	133.992	22.9161	135.706	-10.1663	134.938
				17.5239	133.848	2.08543	136.226	-9.33465	134.991
				-10.1189	134.486	-16.7685	136.706	-12.0981	135.113
				-2.13906	134.431	-23.9846	136.952	-9.46264	135.278
				10.0934	134.293	13.5333	136.296	-1.65446	135.186
				14.3571	134.31	29.3415	136.077	2.04139	135.259
				5.92694	134.574	7.32668	136.621	-0.255834	135.412
				-5.47366	134.896	14.0035	136.586	0.824463	135.287
				-0.707756	134.904	-0.634027	136.982	5.35458	135.386
				4.61664	134.9	-11.3986	137.299	11.3079	135.542
				3.41764	135.023	-4.0847	137.251	15.6861	135.638
				21.6366	134.769	2.55562	137.218	6.09865	135.961
				14.0728	135.016	10.998	137.148	-9.15096	136.14
				14.2536	135.113	11.6122	137.235	-9.73388	136.069
				-29.9954	136.074	-16.5862	137.904	-3.82967	136.041
				-54.2434	136.647	-8.99969	137.851	-9.21529	136.32
				-20.6878	136.093	3.995	137.689	-14.1698	136.476
				10.2616	135.591	-13.9147	138.15	-8.35514	136.37
				8.69004	135.721	-14.3407	138.259	-4.52467	136.568
				6.65524	135.861	5.52842	137.959	-9.67154	136.886
				5.85764	135.977	3.36167	138.103	-23.7381	137.288
				-3.48196	136.259	-18.8316	138.65	-39.68	137.939
				-3.96736	136.368	-33.8472	139.053	-49.9466	138.138
				8.05234	136.234	-20.1002	138.876	-48.853	137.828
				23.3026	136.037	-10.0322	138.773	-33.9058	137.601
				-17.116	136.924	-29.4081	139.264	-13.7328	137.608
				-18.5819	137.053	-23.4568	139.244	0.803913	137.482
				-19.7564	137.176	-24.8232	139.372	4.26633	137.269
				-8.36236	137.054	-1.31725	138.998	3.48245	137.3
				-20.067	137.382	23.7797	138.592	6.97139	137.38
				-10.8434	137.303	18.0625	138.807	9.56571	137.728
				-3.06636	137.251	2.57481	139.22	9.38666	137.912
				-2.57916	137.342	9.63927	139.177	7.02048	137.751
				-12.2617	137.631	-2.29219	139.518	-4.92257	138.155
				-10.1774	137.69	-16.7915	139.91	-13.1771	138.579
				6.51964	137.465	-16.0603	139.996	-4.69577	138.588
				-7.28036	137.834	-14.8071	140.071	4.72524	138.639
				-14.3914	138.072	-11.9418	140.113	4.36381	138.458
				-15.2644	138.189	-0.340403	139.979	-2.47017	138.435
				-7.74386	138.143	-24.4548	140.566	-10.594	138.916
				-9.44036	138.276	-16.0488	140.496	-8.68143	139.09
				13.6891	137.926	7.93122	140.113	0.936541	138.85
				8.98544	138.117	1.74382	140.338	-2.39257	138.877
				1.39364	138.365	-4.98095	140.573	-9.2776	139.132
				11.8009	138.263	8.0291	140.411	-0.706789	139.069
				34.6516	137.918	13.0957	140.409	3.83725	139.186
				12.3933	138.451	-1.32877	140.8	-8.42876	139.671
				12.1756	138.556	25.0406	140.369	-15.1348	139.696
				4.72614	138.801	0.918573	140.955	-13.0491	139.622
				3.34234	138.928	-18.9218	141.455	-16.0227	139.75
				12.7986	138.844	-13.0395	141.437	-13.126	139.78
				-9.72036	139.382	-18.536	141.648	-2.85679	139.75
				-8.86636	139.466	-22.5893	141.829	-5.62884	140.06
				-17.4844	139.734	-15.6611	141.79	-16.731	140.576
				-6.97636	139.629	0.813023	141.558	-13.764	140.486
				-5.11836	139.693	-11.2336	141.901	-1.28177	140.248
				1.55964	139.663	-21.3207	142.204	2.45852	140.283
				-3.13066	139.855	-10.1973	142.08	-4.69378	140.433
				17.3576	139.556	-13.5443	142.248	-14.0995	140.849
				6.48514	139.868	2.17179	142.031	-16.8961	141.124
				14.4263	139.813	12.115	141.931	-19.0826	141.099
				14.4392	139.913	-27.5005	142.83	-27.5062	141.249
				-7.32996	140.437	-8.03243	142.537	-26.5698	141.39
				5.23504	140.292	9.26504	142.289	-14.1241	141.284
				-0.457756	140.503	-10.7001	142.791	-11.3069	141.245
				-11.8007	140.824	-20.0637	143.08	-19.3883	141.324
				-6.59056	140.823	13.9785	142.494	-14.5505	141.532
				-24.0247	141.262	-14.5365	143.169	1.21706	141.787
				-4.37236	140.98	-9.84029	143.174	1.91008	141.76
				0.966944	140.976	1.02028	143.056	-8.1814	141.794
				-15.2601	141.392	-7.44708	143.326	-7.08253	141.948
				22.9236	140.748	-13.4368	143.547	-0.0820816	141.804
				-0.136656	141.298	2.66694	143.323	-4.14068	141.938
				14.465	141.113	14.6138	143.182	-12.9237	142.289
				5.00014	141.398	-17.9257	143.938	-15.8165	142.509
				11.4126	141.373	-22.8964	144.138	-16.4438	142.665
				7.54784	141.548	-15.8933	144.097	-12.8965	142.533
				5.82124	141.682	-12.1778	144.123	-2.10875	142.381
				14.7666	141.608	-10.0802	144.18	7.27977	142.306
				3.75164	141.922	15.5983	143.763	11.412	142.33
				-9.39506	142.278	17.3524	143.828	10.969	142.375
				4.02564	142.117	9.99432	144.076	4.67285	142.504
				-5.52566	142.403	-9.64069	144.572	0.476298	142.758
				-26.6394	142.915	-10.4909	144.689	6.3447	142.787
				-22.5994	142.936	7.90243	144.419	15.6463	142.744
				10.2919	142.395	-1.00059	144.698	21.5247	142.645
				13.5684	142.432	3.94127	144.699	19.9934	142.692
				-16.8531	143.124	-1.06009	144.9	12.7814	143.266
				-1.85486	142.932	8.62019	144.805	4.9096	143.899
				28.9116	142.433	15.6616	144.763	-3.39529	144.028
				24.7212	142.615	-15.5249	145.492	-12.5318	144.009
				-11.0742	143.412	-2.76239	145.335	-19.4076	144.142
				6.95964	143.161	0.225753	145.374	-17.5116	144.173
				4.41364	143.311	-3.01188	145.54	-11.8998	144.193
				-24.8978	143.981	-16.4691	145.911	-7.22842	144.205
				-17.1227	143.93	-12.4081	145.929	-3.94175	144.385
				9.48764	143.512	-25.2666	146.289	-8.82204	144.732
				14.4046	143.516	5.72034	145.764	-16.3185	144.876
				7.64264	143.748	9.62584	145.786	-19.2855	144.958
				0.236344	143.992	-19.1982	146.467	-23.3985	145.083
				-6.66386	144.227	-7.22062	146.325	-26.2044	145.437
				-12.6151	144.443	-41.9038	147.125	-22.9549	145.577
				-11.1344	144.514	-3.16925	146.444	-16.8656	145.225
				-3.57476	144.467	16.2892	146.152	-11.0655	145.137
				-6.52136	144.624	-17.0967	146.925	-7.41344	145.19
				17.6056	144.255	5.55721	146.569	-4.2972	145.169
				11.8116	144.468	4.66479	146.687	-6.98836	145.494
				-16.5964	145.121	-10.9956	147.102	-19.8413	145.786
				-13.8894	145.168	6.6876	146.846	-25.5591	145.857
				12.6196	144.752	1.2218	147.056	-18.245	146.051
				14.0576	144.824	-13.6019	147.455	-14.1672	146.016
				3.45864	145.131	-20.603	147.697	-15.6772	145.832
				-19.9551	145.687	-7.13618	147.525	-14.1506	145.942
				-8.63606	145.566	14.0956	147.197	-7.19659	146.296
				-11.572	145.724	-1.9525	147.621	-0.227997	146.466
				-11.3884	145.82	-23.0442	148.146	1.02407	146.31
				-7.09066	145.836	-15.6323	148.097	-5.85035	146.287
				-8.64276	145.967	-6.8579	148.02	-16.9538	146.602
				0.891644	145.881	-25.4738	148.496	-18.1004	147.108
				7.91424	145.844	5.81054	147.965	-13.6738	147.232
				6.49804	145.972	3.75702	148.107	-11.7771	146.968
				-4.97366	146.296	7.8391	148.124	-7.56863	147.032
				-13.1584	146.555	-14.2045	148.669	-11.1935	147.365
				11.9732	146.166	-18.2846	148.851	-21.7194	147.415
				-4.55976	146.588	-12.3736	148.832	-29.052	147.507
				-2.35486	146.645	-3.08864	148.745	-35.9782	147.956
				-14.5704	146.983	-13.9511	149.064	-36.7674	148.178
				-6.68536	146.929	-37.9292	149.648	-27.7277	148.053
				0.0936443	146.897	-24.021	149.467	-17.2536	147.965
				4.92264	146.904	-14.3657	149.373	-14.7262	148.162
				-3.17836	147.161	4.53046	149.092	-29.6403	148.53
				-8.19436	147.359	15.0302	148.981	-49.5009	148.731
				0.234144	147.295	14.9477	149.082	-51.4089	148.875
				-0.966656	147.419	-22.9616	149.947	-37.7217	148.934
				3.44364	147.433	-24.8616	150.085	-22.3268	148.48
				7.60604	147.452	-10.4602	149.895	-11.8083	148.105
				17.058	147.368	-7.32233	149.932	-13.0292	148.454
				28.9609	147.236	-3.24602	149.95	-21.1802	148.92
				11.419	147.678	-12.0089	150.227	-23.3621	149.049
				-4.91336	148.096	2.31381	150.038	-21.4674	148.879
				7.48304	147.955	5.40367	150.076	-16.1958	148.795
				-5.07096	148.299	-1.68765	150.319	-4.68118	148.914
				-4.83996	148.395	0.709389	150.371	3.90423	149.029
				-7.36636	148.544	-6.98265	150.626	2.40082	149.177
				-18.2134	148.855	-4.8562	150.683	4.49842	149.04
				-19.8104	148.986	-7.26284	150.832	11.5851	148.868
				13.8486	148.431	-14.4021	151.076	5.55618	149.238
				-4.00376	148.879	-28.6078	151.462	-5.66003	149.649
				-0.179756	148.904	-16.0929	151.31	-6.05992	149.603
				11.5291	148.776	-4.29773	151.172	-3.14129	149.62
				-11.7918	149.331	14.727	150.889	-4.58037	149.963
				-15.3099	149.499	4.33277	151.199	-2.89327	150.075
				-11.5464	149.526	-17.0583	151.73	-2.77987	150.108
				6.51314	149.274	-26.0918	152.012	-13.8674	150.337
				18.3796	149.143	-25.8346	152.107	-15.5161	150.538
				1.54464	149.571	-1.99856	151.727	-3.23678	150.569
				-17.7066	150.046	-15.1218	152.091	-1.98008	150.305
				-7.90336	149.956	-43.0534	152.755	-12.6227	150.239
				-19.3274	150.278	-9.09564	152.17	-16.7025	150.72
				-14.8098	150.29	14.5293	151.794	-9.85127	151.028
				-13.2879	150.361	19.0375	151.803	-5.20774	151.039
				5.51064	150.095	-11.5771	152.521	-12.9808	151.37
				17.944	149.953	-10.6982	152.603	-26.7946	151.802
				7.20064	150.262	-27.938	153.051	-32.8819	151.883
				2.16104	150.46	-14.4329	152.879	-25.264	151.704
				-0.419056	150.61	-9.15514	152.872	-8.73514	151.545
				10.4386	150.499	2.66694	152.734	5.84135	151.177
				11.1196	150.586	-3.80833	152.965	12.9253	150.798
				0.0656443	150.901	-27.1262	153.535	16.0535	151.016
				6.90964	150.868	-7.74263	153.244	15.9719	151.334
				6.99584	150.966	23.5628	152.713	8.67177	151.493
				4.83164	151.109	-5.80811	153.406	0.488243	151.794
				25.3398	150.809	3.83379	153.311	-1.44292	152.03
				17.7739	151.057	2.15836	153.445	-2.01391	152.138
				-7.60336	151.651	1.79755	153.553	-7.49834	152.362
				-16.4974	151.924	4.89701	153.59	-15.7681	152.683
				24.7446	151.221	-0.524647	153.8	-20.6152	153.054
				38.1566	151.06	-23.2917	154.359	-21.3002	153.196
				7.15134	151.764	-10.3278	154.197	-12.8899	152.743
				5.84064	151.89	-9.41807	154.279	-5.95448	152.527
				3.02124	152.045	-2.30179	154.236	-8.98251	152.785
				-3.03386	152.263	20.9777	153.867	-2.00131	152.622
				-10.8824	152.516	-0.317367	154.396	4.91225	152.452
				3.12694	152.343	-2.70481	154.544	-5.53269	152.831
				-6.64436	152.633	-20.6433	155.006	-15.3184	153.328
				3.03194	152.545	-18.8354	155.07	-15.6029	153.603
				-2.50986	152.753	-19.9428	155.192	-18.7344	153.976
				-3.17136	152.866	-18.0275	155.254	-25.5273	154.347
				18.4591	152.545	-16.3002	155.319	-21.6869	154.151
				34.8091	152.326	-32.6438	155.749	-11.7493	153.831
				-0.0700557	153.106	-32.3963	155.844	-6.04798	153.922
				2.67404	153.152	5.39408	155.182	-5.7071	154.097
				0.680044	153.291	12.1783	155.145	-14.6672	154.403
				3.09664	153.344	13.6465	155.216	-22.3786	154.657
				-19.8514	153.891	-5.09994	155.694	-21.7061	154.438
				-47.2337	154.525	7.86788	155.533	-22.2857	154.49
				-16.7261	154.03	20.8875	155.37	-21.8288	154.749
				-7.14656	153.944	32.2202	155.242	-11.7692	154.616
				-1.63676	153.937	14.7481	155.694	-1.08414	154.497
				-19.276	154.38	4.97761	155.991	-2.40916	154.787
				-13.4172	154.366	-3.79107	156.268	-9.9262	155.047
				-4.11386	154.285	-11.888	156.532	-11.5523	155.027
				-0.656356	154.318	-21.386	156.823	-10.4077	155.074
				-10.714	154.614	-9.73281	156.688	-10.1457	154.909
				-6.97206	154.641	-15.9298	156.914	-8.47519	154.909
				12.9884	154.353	-9.04383	156.875	-12.0722	155.555
				17.4031	154.367	-7.19376	156.938	-19.7531	155.986
				5.53864	154.698	-1.39786	156.921	-22.5205	155.994
				-17.7284	155.251	-0.432517	157.002	-21.594	156.008
				-9.50466	155.191	-19.179	157.48	-20.2551	156.077
				4.81464	155.012	-14.9453	157.494	-14.1161	156.085
				-2.26876	155.25	-26.1551	157.82	-5.10163	156.068
				5.26064	155.204	-22.7563	157.852	-4.77137	156.089
				21.7876	154.982	-5.27267	157.6	-19.8837	156.308
				15.0512	155.213	9.89069	157.394	-37.1348	156.978
				15.6613	155.301	-2.97158	157.754	-33.3149	157.25
				5.07114	155.608	14.3662	157.504	-16.4193	156.73
				-3.86386	155.882	31.6809	157.255	-6.00156	156.385
				22.9773	155.459	-14.1104	158.279	-1.87531	156.561
				35.4189	155.317	-18.1772	158.461	2.57589	156.723
				9.20764	155.927	-17.4575	158.546	8.59285	156.851
				-15.452	156.508	-34.5189	158.99	7.99069	156.974
				12.4279	156.065	-26.4315	158.927	7.49132	156.82
				28.976	155.843	-27.2107	159.043	11.0744	157.067
				20.5912	156.106	3.64955	158.521	2.33782	157.462
				1.72964	156.573	17.8764	158.335	-16.032	157.397
				-8.09736	156.865	20.0085	158.392	-28.8737	157.626
				-13.264	157.066	-10.0744	159.098	-30.1741	157.925
				12.6629	156.661	3.74743	158.92	-22.1869	157.843
				12.1996	156.77	19.2102	158.708	-14.5982	157.797
				-15.8077	157.415	15.0072	158.893	-12.9934	157.84
				-22.7144	157.65	-6.99224	159.437	-12.2254	157.816
				-5.69576	157.419	-0.323132	159.402	-9.61584	157.974
				-12.3174	157.648	-5.18438	159.6	-6.92336	158.221
				-11.6104	157.734	-7.09203	159.739	-3.03387	158.166
				3.75864	157.535	-15.5997	160.011	-2.14788	158.258
				19.83	157.322	-12.6691	160.052	-6.62627	158.614
				9.29564	157.627	4.31358	159.809	-7.39024	158.745
				15.8532	157.599	8.05212	159.834	-6.87894	158.736
				-12.5938	158.253	11.6026	159.863	-15.1978	158.985
				-15.674	158.414	-4.46277	160.287	-27.9094	159.374
				-13.4669	158.471	6.39588	160.168	-31.7047	159.492
				5.82564	158.195	6.39204	160.268	-20.9368	159.268
				-0.416856	158.417	-3.4149	160.566	-8.25367	159.087
				2.97164	158.451	-15.6688	160.913	-5.2137	159.062
				17.6873	158.264	9.1211	160.513	-9.36184	159.085
				16.1546	158.394	7.82758	160.64	-13.2242	159.433
				-4.51436	158.897	-2.86219	160.955	-13.8787	159.743
				-3.90696	158.985	-0.626357	161.01	-16.1792	159.954
				8.51764	158.843	1.91079	161.059	-20.4985	160.189
				7.94884	158.954	-11.3468	161.427	-19.2404	160.05
				4.71324	159.117	-15.3809	161.608	-13.4815	159.91
				-14.8244	159.598	-2.7221	161.453	-6.12624	159.872
				-6.14436	159.529	5.2367	161.393	-0.495917	159.935
				0.203944	159.505	-3.13087	161.662	-1.54239	160.229
				-19.61	159.991	-2.64724	161.752	-7.33783	160.673
				1.32464	159.684	-8.26657	161.965	-13.8416	161.065
				17.3706	159.471	-10.2069	162.104	-11.1551	160.87
				-2.95636	159.967	-18.9544	162.381	-5.58839	160.573
				2.97594	159.952	-15.8473	162.418	-8.52425	160.748
				8.28064	159.949	-16.7301	162.536	-15.7919	160.959
				3.62924	160.139	-24.4586	162.792	-20.3824	160.961
				5.41804	160.205	-4.34379	162.487	-22.5099	161.325
				11.2686	160.191	-1.24816	162.525	-28.5951	161.805
				-4.23636	160.593	1.04907	162.578	-30.572	161.758
				-13.3784	160.871	2.79744	162.643	-20.1709	161.558
				-0.666856	160.723	-1.55715	162.831	-7.08518	161.285
				3.09464	160.75	2.54027	162.849	0.613573	161.149
				21.9446	160.483	-11.1703	163.225	-0.161009	161.561
				10.0654	160.815	-23.1229	163.566	-10.7014	161.907
				5.60764	161.001	-4.10772	163.283	-19.4281	161.864
				-2.79896	161.265	1.68624	163.266	-17.7092	162.072
				-14.0184	161.584	5.42862	163.291	-8.3724	162.132
				-0.259656	161.416	9.76402	163.304	-3.4815	162.018
				9.42104	161.328	0.692118	163.587	-14.0445	162.55
				16.9221	161.282	17.8802	163.34	-25.5041	163.017
				25.2599	161.219	16.2527	163.473	-19.4135	162.875
				-2.98636	161.869	4.41721	163.812	-5.58509	162.482
				14.0036	161.639	-13.1029	164.265	1.19119	162.41
				12.7361	161.763	-22.3283	164.551	0.0551734	162.731
				15.9546	161.801	-38.6336	164.98	-8.09255	162.943
				1.69364	162.179	-14.3926	164.592	-15.1653	163.002
				-3.73036	162.384	4.19651	164.317	-8.97852	162.979
				-1.24906	162.436	-17.8528	164.862	-3.32432	163.212
				-15.7324	162.818	8.70464	164.427	-18.2377	163.583
				-14.7194	162.899	-4.29773	164.789	-34.0285	163.817
				4.26294	162.629	-9.48524	164.993	-32.2087	163.909
				27.2063	162.282	-23.7178	165.38	-28.3637	164.01
				31.1769	162.305	-13.6191	165.277	-28.4021	164.314
				14.3206	162.733	-6.79456	165.24	-20.5495	164.233
				-4.10276	163.192	-11.057	165.426	-10.0767	163.892
				-5.07716	163.311	-14.0068	165.585	-14.5989	164.291
				-14.7684	163.6	-5.69489	165.518	-30.6801	164.869
				20.9034	163.005	4.20035	165.418	-39.8942	164.874
				12.3546	163.272	1.04907	165.582	-34.9722	164.865
				6.26964	163.491	5.04479	165.602	-20.6092	164.905
				17.5518	163.371	8.15192	165.639	-9.45668	164.696
				11.8591	163.582	-11.4313	166.134	-10.594	164.368
				0.227644	163.908	-19.7298	166.401	-17.0394	164.589
				-0.246756	164.018	7.89283	165.945	-18.1562	165.161
				1.33564	164.087	-21.2574	166.632	-14.1891	165.225
				12.1846	163.976	-33.9566	166.989	-10.8997	165.072
				5.82364	164.2	-15.3425	166.713	-13.8084	165.14
				-23.6714	164.874	3.71672	166.429	-21.6239	165.525
				-35.9904	165.214	13.0189	166.342	-22.7983	165.682
				-18.5819	164.975	11.5489	166.472	-15.4968	165.494
				-26.7144	165.234	8.03485	166.643	-8.64496	165.504
				-7.37936	164.957	14.9323	166.604	-2.16378	165.422
				8.95524	164.739	15.5638	166.691	11.4551	165.284
				-12.6929	165.261	7.74122	166.949	21.8828	165.15
				-12.8629	165.364	7.85445	167.047	20.0578	165.134
				-17.8598	165.562	-17.5745	167.659	11.9134	165.688
				-10.309	165.515	-9.62726	167.599	-6.60769	166.292
				-9.26316	165.595	-17.5976	167.86	-25.524	166.452
				15.7926	165.207	-5.41276	167.715	-22.6478	166.411
				10.8306	165.403	-7.84628	167.864	-5.46241	166.419
				14.0126	165.441	-25.9325	168.329	0.386103	166.635
				15.394	165.515	-22.952	168.369	-7.95327	166.77
				39.838	165.139	6.49568	167.875	-11.537	166.533
				35.68	165.32	-11.9475	168.347	-2.57761	166.437
				22.4404	165.678	-14.4156	168.497	1.44717	166.62
				-4.49936	166.302	25.2767	167.797	-11.8852	166.993
				4.53864	166.226	10.9328	168.186	-26.4305	167.349
				5.79324	166.302	5.07358	168.404	-24.1061	167.461
				2.50614	166.466	-14.6766	168.903	-14.6029	167.532
				26.6739	166.096	-15.2658	169.015	-16.3689	167.489
				-11.6519	166.942	-5.03661	168.909	-21.2631	167.752
				-39.2494	167.58	-8.78858	169.084	-19.7909	168.207
				-17.9869	167.266	-12.7939	169.265	-23.5146	168.279
				4.16364	166.934	-8.41818	169.277	-30.3041	168.342
				-6.08836	167.234	-14.7015	169.504	-25.9331	168.366
				-5.79696	167.328	2.81855	169.251	-20.5681	168.442
				-4.26436	167.399	-19.1579	169.794	-24.3495	168.654
				-6.30136	167.538	-18.7222	169.885	-23.236	168.548
				3.03634	167.457	-11.5752	169.841	-13.689	168.283
				18.4116	167.257	-9.93625	169.908	-8.59919	168.337
				3.04704	167.657	12.6754	169.553	-12.8926	168.702
				16.3446	167.498	14.4679	169.617	-16.5141	168.939
				3.50164	167.848	8.65858	169.834	-13.8701	168.875
				-12.0334	168.251	7.76617	169.952	-17.3855	168.918
				11.5356	167.892	-8.75596	170.385	-24.8548	169.215
				9.40814	168.033	-3.87359	170.387	-21.023	169.326
				6.94214	168.181	-2.21927	170.454	-9.28292	169.18
				2.25614	168.373	-9.80766	170.707	3.02222	169.019
				-36.1128	169.22	-9.82877	170.807	15.0919	169.019
				-18.1401	168.97	-19.1195	171.095	17.6186	169.075
				-2.42836	168.764	-10.5619	171.022	8.95096	169.002
				-7.55206	168.964	-22.906	171.371	5.19144	169.194
				-22.1728	169.349	0.102933	171.008	8.29309	169.728
				-12.8501	169.267	-23.2476	171.578	9.26664	169.623
				31.4012	168.506	-19.1003	171.595	3.0766	169.311
				19.3406	168.841	-17.5342	171.663	-12.3003	169.855
				16.8556	168.989	-1.20595	171.434	-22.2598	170.271
				29.2713	168.847	-11.3468	171.739	-21.0966	170.145
				8.02614	169.361	7.63374	171.457	-24.7978	170.542
				-0.598056	169.629	7.76424	171.554	-30.0024	171.074
				-1.34816	169.744	-12.0608	172.054	-22.4442	170.989
				-15.4564	170.119	-18.7548	172.289	-9.30812	170.703
				-23.824	170.382	4.66671	171.917	-7.42206	170.617
				-6.20036	170.139	-0.601407	172.123	-16.5234	170.841
				17.6873	169.773	-3.70278	172.286	-19.4566	170.875
				0.938944	170.2	19.8934	171.91	-13.0471	170.794
				14.9264	170.027	14.7519	172.114	-9.92222	171.056
				15.3466	170.119	2.76098	172.456	-13.6837	171.364
				-10.2077	170.717	-7.63517	172.766	-19.7517	171.679
				-9.07796	170.795	-3.6644	172.786	-23.2341	171.863
				-1.07836	170.739	-8.2589	172.978	-22.7148	171.688
				-2.41306	170.865	0.995343	172.892	-23.6744	171.958
				-4.23636	171.001	0.302523	173.006	-29.4725	172.392
				10.0223	170.823	-1.84695	173.149	-28.2111	172.184
				5.64004	171.009	-20.3554	173.623	-11.3401	171.796
				5.64464	171.109	-17.3423	173.662	2.84449	171.642
				46.3646	170.416	-19.5321	173.806	0.257461	172.014
				4.74364	171.327	-6.46831	173.643	-5.22232	172.3
				-19.6167	171.901	-18.9755	173.995	-5.31518	172.274
				-19.0194	171.989	-21.3515	174.143	-9.04552	172.728
				-3.65036	171.79	-3.83329	173.89	-19.5541	173.179
				-3.35936	171.885	-8.75788	174.09	-30.2948	173.145
				-18.9998	172.289	16.3314	173.684	-24.3031	172.863
				3.27764	171.956	0.841813	174.096	-7.47048	172.56
				8.52464	171.953	-12.5617	174.467	-8.1562	172.789
				1.88924	172.183	-1.23857	174.339	-22.0616	173.122
				-4.31636	172.404	1.85512	174.376	-27.5109	173.221
				11.0676	172.204	-9.04575	174.696	-19.6635	173.56
				6.84934	172.386	-25.2032	175.122	-6.77017	173.61
				-18.5214	172.981	-14.3926	175.004	0.263418	173.238
				11.6392	172.493	-24.5334	175.309	-9.26037	173.182
				23.5333	172.362	-3.19037	174.979	-25.4749	173.692
				2.94364	172.863	-13.243	175.281	-27.8185	174.175
				-16.2844	173.337	-4.27662	175.201	-22.3414	174.072
				-19.5494	173.501	5.96599	175.094	-21.9608	173.962
				-10.6884	173.429	-10.0264	175.517	-18.6655	174.152
				6.15304	173.201	-5.17479	175.519	-6.53209	174.055
				-12.1151	173.656	-14.7303	175.812	-2.4662	174.184
				-3.93276	173.597	14.5332	175.322	-7.84452	174.672
				-9.96836	173.815	15.0533	175.412	-4.50743	174.395
				-24.8849	174.205	11.7235	175.579	0.569146	174.011
				-15.6718	174.126	-10.1973	176.121	0.947148	174.301
				22.654	173.48	-6.09791	176.139	3.72385	174.532
				19.0262	173.65	-21.505	176.549	-0.153712	174.65
				7.43564	173.976	-14.7726	176.514	-11.354	174.872
				-6.37236	174.345	-27.8901	176.878	-13.5279	175.058
				2.15664	174.279	-13.3543	176.685	-0.558909	175.203
				-18.7434	174.786	-24.2839	177.006	13.7391	175.027
				-8.82136	174.693	-18.7759	176.995	13.5746	174.874
				15.5836	174.318	-31.9894	177.361	1.4233	175.344
				18.5173	174.361	-11.5618	177.05	-16.5201	175.911
				17.8791	174.473	22.799	176.457	-25.7309	175.948
				8.06304	174.765	-5.82346	177.134	-10.3878	175.635
				17.4373	174.682	-9.39888	177.306	8.25595	175.496
				42.2716	174.299	-7.2187	177.363	11.0777	175.489
				37.2276	174.497	5.1158	177.214	7.20218	175.759
				9.57604	175.136	-2.67794	177.471	3.77226	176.178
				-16.4672	175.743	-19.3766	177.908	4.42482	176.201
				-21.6144	175.943	-10.7077	177.833	8.99406	176.013
				1.00334	175.603	-6.80224	177.855	11.2137	175.804
				-0.464356	175.731	-17.8682	178.178	2.72976	176.088
				12.7406	175.574	-9.4315	178.108	-13.2891	176.868
				5.64004	175.813	6.51103	177.887	-21.537	177.162
				1.11794	176.001	0.732413	178.103	-17.8862	177.009
				-9.09966	176.3	-16.1505	178.544	-9.34129	176.987
				-1.66076	176.255	-19.463	178.711	-2.39191	177.065
				4.41794	176.237	-4.13651	178.502	-6.79802	177.266
				-13.0419	176.677	2.31573	178.472	-24.8217	177.721
				3.56214	176.454	-4.49349	178.709	-42.0336	178.142
				4.44814	176.536	6.80275	178.582	-41.1476	178.15
				-11.9234	176.955	4.57651	178.727	-25.453	177.934
				-1.21236	176.847	-19.1655	179.305	-16.0731	177.82
				12.4883	176.68	-25.6159	179.536	-15.3463	177.783
				0.781644	177.008	0.671003	179.106	-12.6956	177.799
				-7.63376	177.272	-11.4524	179.45	-7.19128	177.894
				6.43984	177.098	-35.6262	180.038	-6.66207	177.821
				-11.7572	177.553	-14.9069	179.72	-17.357	178.023
				-8.62096	177.592	-4.07319	179.602	-24.8031	178.413
				3.12864	177.463	-14.6843	179.916	-18.1323	178.231
				4.77364	177.531	-34.1638	180.409	-9.68282	178.192
				7.52614	177.577	-21.0367	180.244	-11.228	178.601
				14.8962	177.534	-7.69274	180.075	-18.684	178.908
				-13.0077	178.177	-15.7935	180.339	-22.4217	179.02
				12.5012	177.781	-23.332	180.591	-31.5104	179.266
				24.1044	177.655	-22.8561	180.681	-42.3374	179.543
				10.3606	178.023	-26.7674	180.86	-33.48	179.323
				34.2056	177.658	-4.18066	180.505	-12.7513	179.13
				15.0902	178.131	-1.91796	180.56	-4.72031	179.292
				-5.26676	178.627	-16.1716	180.947	-12.8999	179.399
				6.23294	178.503	9.70069	180.526	-21.1477	179.501
				1.57884	178.694	4.4249	180.732	-25.1201	179.855
				13.0101	178.571	13.7866	180.644	-26.9246	180.132
				-4.13966	179.006	5.1062	180.919	-28.2363	179.982
				10.5978	178.819	-10.3469	181.33	-26.9889	179.946
				-2.26636	179.169	-17.6609	181.578	-16.032	180.028
				-0.621556	179.237	-17.5381	181.676	-7.76492	180.058
				-3.10496	179.386	-4.55873	181.514	-7.63759	180.289
				11.1106	179.209	7.88515	181.363	-4.49948	180.475
				-2.64796	179.577	0.239189	181.618	1.92266	180.377
				5.43314	179.52	-10.0418	181.925	6.65506	180.194
				-9.74636	179.915	10.098	181.619	8.7414	180.103
				-2.21676	179.869	19.4501	181.531	9.21225	180.152
				-3.30136	179.99	-24.0536	182.508	9.64928	180.333
				-6.97836	180.162	-7.19951	182.268	10.3589	180.441
				-7.28696	180.268	-1.22897	182.248	9.04579	180.484
				-3.96916	180.303	0.609587	182.311	2.13555	180.733
				-1.25976	180.351	-7.12274	182.567	-11.3056	181.126
				-0.483956	180.436	-11.7191	182.76	-19.775	181.257
				12.6716	180.279	3.68218	182.549	-13.498	181.336
				12.6846	180.379	7.78344	182.567	-5.79862	181.512
				2.54924	180.677	-30.6729	183.442	-10.6424	181.617
				-3.82476	180.901	0.866753	182.906	-20.785	181.914
				-1.46236	180.955	1.82633	182.987	-29.6748	182.338
				23.0981	180.577	-2.2116	183.169	-35.3256	182.659
				23.7122	180.665	-11.8266	183.463	-36.9352	182.672
				21.2376	180.813	-7.0882	183.467	-39.2662	182.616
				10.4944	181.122	-0.635951	183.437	-42.5336	182.87
				4.97394	181.33	-10.8037	183.742	-37.5725	182.91
				17.8146	181.18	-29.8841	184.227	-28.7523	182.778
				27.185	181.098	-15.2869	184.033	-27.3563	182.939
				-8.28936	181.889	29.5564	183.229	-29.3365	182.962
				-41.6914	182.639	16.2796	183.597	-36.343	183.067
				-17.6744	182.272	9.10191	183.842	-39.0812	183.536
				-1.08966	182.049	12.2916	183.878	-26.3921	183.284
				0.255644	182.123	-9.37969	184.415	-15.4332	182.885
				-7.24166	182.369	-18.1599	184.692	-17.365	183.137
				-11.6128	182.554	-16.8261	184.765	-19.314	183.19
				7.05164	182.29	14.251	184.239	-17.109	183.289
				25.982	182.022	-10.3642	184.835	-19.8074	183.798
				15.9242	182.318	-14.596	185.02	-23.7115	184.077
				-19.2738	183.103	-24.616	185.322	-25.9822	183.894
				10.902	182.616	-12.4484	185.177	-27.7277	183.917
				31.2911	182.319	-11.9706	185.268	-23.2898	183.91
				2.79704	182.974	-9.31252	185.314	-13.2487	183.667
				-18.1507	183.482	-10.1205	185.431	-7.45324	183.719
				24.7772	182.746	1.71887	185.292	-6.48037	183.758
				14.338	183.049	3.9643	185.347	-2.55041	183.97
				10.3714	183.227	6.78931	185.39	-4.01204	184.433
				-20.1124	183.92	-0.282827	185.633	-15.7594	184.602
				-6.60566	183.757	-3.14622	185.791	-23.0059	184.624
				9.24864	183.549	-12.6058	186.082	-20.4826	184.73
				6.19204	183.708	-28.6596	186.505	-21.0031	185.03
				5.42024	183.823	-11.556	186.261	-26.5804	185.225
				28.7306	183.469	-6.60265	186.261	-32.5304	185.179
				2.84864	184.074	-11.1012	186.452	-37.8099	185.405
				-6.47206	184.355	-25.5736	186.844	-33.1332	185.584
				-18.6228	184.692	-4.38793	186.517	-20.3957	185.365
				-27.0059	184.955	12.4125	186.278	-8.17608	185.113
				-3.81436	184.604	0.214237	186.624	-1.33614	185.103
				2.75164	184.576	-2.35937	186.776	-3.6672	185.432
				21.3843	184.313	-9.4104	187.018	-9.94809	185.727
				3.93524	184.753	5.80861	186.812	-12.6452	185.674
				-3.14336	184.991	24.7892	186.529	-11.0921	185.71
				-4.90706	185.125	0.807269	187.113	-8.83927	185.861
				-6.14876	185.25	-13.4003	187.499	-8.16681	185.803
				-13.1627	185.486	0.358177	187.322	-12.9668	185.95
				-5.18736	185.431	18.0107	187.066	-20.0051	186.453
				7.80414	185.278	25.672	187.012	-18.0149	186.412
				8.33034	185.368	20.7206	187.212	-13.8396	185.995
				12.2103	185.392	-11.3276	187.958	-21.4581	186.405
				-9.30836	185.912	-9.7021	188.025	-27.2005	187.138
				-16.3834	186.149	9.51261	187.738	-21.8407	187.185
				9.60864	185.743	27.1939	187.482	-16.4233	186.889
				14.2966	185.752	-0.845137	188.147	-15.467	186.806
				3.48664	186.063	-9.56968	188.423	-16.0048	186.951
				-7.05836	186.368	-14.6286	188.625	-18.3365	187.319
				-10.0909	186.527	-4.44742	188.52	-29.1999	187.651
				-8.89436	186.604	21.3232	188.101	-37.1686	187.688
				-19.8969	186.918	13.6369	188.356	-31.4958	187.689
				-13.7664	186.899	6.92941	188.591	-19.3558	187.681
				-3.07036	186.791	6.4477	188.701	-8.30076	187.595
				23.8806	186.366	-11.0129	189.153	-7.75696	187.582
				7.42704	186.787	2.50957	188.981	-12.3972	187.712
				15.7906	186.724	-13.3005	189.399	-17.5109	188.01
				-3.59436	187.201	-13.2986	189.5	-25.5167	188.3
				-19.3817	187.609	-0.252117	189.337	-29.3565	188.462
				-17.5254	187.673	-14.31	189.72	-30.4361	188.573
				-11.4684	187.655	-20.5684	189.946	-33.4383	188.618
				-9.03266	187.708	0.0722183	189.631	-34.1246	188.664
				-21.2718	188.046	-11.2547	189.959	-29.9056	188.816
				12.9966	187.479	-13.8418	190.111	-23.6591	188.925
				3.41344	187.766	-13.9819	190.214	-20.4693	188.965
				-3.43666	187.999	-15.5767	190.346	-25.6626	189.074
				-15.0488	188.325	-4.65277	190.226	-34.7765	189.238
				-3.76236	188.206	-1.98897	190.273	-35.6473	189.294
				6.50664	188.106	-15.45	190.644	-27.7549	189.341
				7.57564	188.185	8.981	190.252	-17.0725	189.425
				10.6256	188.226	-6.94235	190.673	-3.19038	189.193
				0.859044	188.516	-8.51606	190.805	1.61164	189.144
				9.06534	188.456	-19.7989	191.132	-12.7719	189.555
				2.09224	188.692	-20.722	191.251	-26.92	189.895
				13.4756	188.57	-26.5294	191.468	-25.144	190.03
				20.5566	188.533	-12.458	191.285	-17.0374	189.988
				17.8472	188.685	-17.8643	191.494	-19.1303	189.93
				13.9326	188.862	-11.0916	191.457	-27.548	190.039
				0.576644	189.222	2.63815	191.281	-27.9571	190.322
				-10.0758	189.529	-2.29411	191.48	-21.8964	190.555
				-19.0109	189.804	17.2104	191.187	-14.4126	190.461
				5.95934	189.417	7.4898	191.483	-11.4853	190.386
				3.19364	189.571	-27.9035	192.297	-15.0485	190.414
				-1.10636	189.755	11.0038	191.613	-17.1017	190.493
				-15.9754	190.145	-9.15131	192.119	-14.3137	190.719
				-4.75836	190.026	-6.22649	192.16	-13.0683	190.91
				2.37024	189.988	9.80816	191.937	-15.026	190.983
				11.5939	189.908	9.171	192.05	-11.0184	190.832
				19.8691	189.847	18.3274	191.966	-4.18246	191.002
				-15.2684	190.631	2.22553	192.391	-6.51219	191.382
				-23.5828	190.893	-18.3959	192.906	-21.5085	191.508
				-16.286	190.851	-10.2241	192.842	-37.7356	191.905
				-5.63136	190.744	-24.3377	193.226	-32.8474	192.109
				15.4046	190.434	-4.90802	192.935	-11.3122	191.725
				4.59024	190.745	2.47694	192.886	-0.991964	191.537
[truncated: 3,001 more rows]

## Sheet: Figure 4
Figure 3a histogram [pN]	Figure 3b-histogram [pN]	Figure 4c-histogram [pN]	Figure 4d-histogram [pN]		Figure 4a-curve [pN]	Figure 4a-curve(x) [nm]	Figure 4b-curve [pN]	Figure 4b-curve(x）[nm]	Figure 4c-curve [pN]	Figure 4c-curve(x) [nm]	Figure 4d-curve [pN]	Figure 4d-curve(x) [nm]
166.394		124.485	97.0827		-339.59	-1.93427	-455.732	0	-377.725	-2.57538	-365.687	-1.90656
86.355		58.7203	81.7935		-340.37	-1.82104	-452.387	0.033097	-381.693	-2.40585	-369.998	-1.72253
143.015		102.147	92.7176		-346.421	-1.61917	-445.531	-0.0041156	-385.173	-2.24484	-370.496	-1.61275
78.0744		165.743	117.899		-345.873	-1.52827	-444.268	0.0704318	-392.423	-2.01796	-367.813	-1.56493
79.998		28.0124	122.892		-343.687	-1.46491	-445.426	0.193383	-396.748	-1.84217	-368.185	-1.45759
91.2811		256.43	105.719		-344.211	-1.35601	-442.696	0.238779	-400.001	-1.68514	-368.705	-1.3474
96.3682		55.65	150.305		-345.386	-1.23613	-438.841	0.261579	-403.066	-1.53138	-370.091	-1.22033
69.163		93.911	106.277		-345.46	-1.13477	-438.2	0.348563	-400.833	-1.47021	-368.448	-1.15223
72.6503		70.2428	73.2774		-343.737	-1.06364	-435.06	0.38576	-399.19	-1.3987	-366.987	-1.08061
90.9271		49.0046	71.1423		-344.057	-0.958146	-433.043	0.445219	-404.801	-1.20047	-365.625	-1.00706
116.922		89.3196	101.783		-344.571	-0.849387	-428.652	0.457304	-402.592	-1.13887	-366.312	-0.893594
94.719		71.5936	75.7631		-345.158	-0.739415	-423.391	0.452192	-406.503	-0.970332	-362.913	-0.859713
93.0973		91.1624	77.1442		-340.201	-0.722674	-419.423	0.472519	-403.242	-0.927104	-358.481	-0.845936
116.493		54.0664	128.347		-334.256	-0.722544	-418.491	0.553681	-404.514	-0.804693	-354.506	-0.823262
88.0999		75.3958	167.556		-331.189	-0.674018	-413.64	0.556568	-400.985	-0.766153	-356.576	-0.682886
78.7074		44.771	120.471		-330.226	-0.590101	-408.316	0.550082	-398.911	-0.702182	-350.572	-0.699714
84.1787		117.221	107.304		-328.97	-0.51112	-404.416	0.571886	-396.919	-0.63679	-347.811	-0.653406
76.8682		105.478	113.923		-323.992	-0.494717	-401.539	0.614154	-391.165	-0.637132	-345.147	-0.605211
153.095		39.6484	113.622		-320.648	-0.450857	-395.964	0.602637	-395.19	-0.466605	-338.967	-0.62548
125.232		117.269	172.316		-317.098	-0.410445	-392.625	0.635872	-389.704	-0.462258	-339.9	-0.507226
187.637		189.211	104.054		-310.659	-0.418623	-380.201	0.487081	-387.14	-0.406859	-332.877	-0.54391
117.568		100.353	90.632		-304.811	-0.416862	-378.204	0.547253	-382.701	-0.384232	-328.064	-0.537565
130.077		49.537	57.8331		-299.167	-0.411686	-378.928	0.661522	-382.284	-0.291325	-321.179	-0.571563
82.6334		45.5435	124.417		-294.6	-0.388384	-375.905	0.700862	-377.419	-0.276133	-317.858	-0.536169
65.8324		116.447	121.414		-293.565	-0.305683	-369.349	0.669744	-374.537	-0.226275	-315.952	-0.473197
123.905		104.539	592.062		-290.644	-0.254689	-362.293	0.628534	-369.036	-0.222212	-313.587	-0.419167
86.5		54.1923	329.151		-286.084	-0.231273	-360.362	0.689616	-365.856	-0.177563	-309.546	-0.397792
83.0328		75.565	644.608		-281.991	-0.200004	-352.794	0.63824	-364.458	-0.1018	-304.56	-0.394807
101.139		306.663	773.895		-277.04	-0.183148	-347.945	0.641262	-360.574	-0.0694644	-295.752	-0.46625
85.4181		164.465	509.34		-270.647	-0.190564	-345.907	0.700207	-353.08	-0.10021	-291.799	-0.443155
95.9581		59.291	510.091		-268.292	-0.130051	-341.358	0.709323	-349.884	-0.0558451	-287.111	-0.43438
92.4547		88.5477	264.345		-261.687	-0.141036	-341.563	0.813223	-343.464	-0.0678371	-276.911	-0.532939
127.986		58.171	502.791		-259.864	-0.0715724	-334.776	0.777288	-341.469	-0.00249226	-273.354	-0.502118
69.5256		70.8046	548.825		-250.239	-0.133342	-328.088	0.743617	-334.967	-0.0159045	-265.036	-0.564033
90.9288		101.132	629.111		-246.825	-0.0906535	-325.712	0.79591	-331.416	0.0222557	-266.862	-0.428395
107.338		93.9667	497.95		-242.224	-0.0679194	-322.575	0.832876	-324.47	0.00107669	-261.651	-0.429779
104.047		83.7047	811.398		-240.584	0.00461615	-318.64	0.854256	-317.561	-0.0194392	-251.382	-0.52968
141.023		47.6509	180.749		-230.679	-0.0618566	-308.372	0.748797	-313.959	0.0178213	-255.142	-0.356388
82.9724		136.831	127.912		-226.933	-0.0247482	-306.153	0.804225	-309.352	0.0375127	-245.429	-0.445459
91.4682		134.164	105.46		-216.465	-0.100703	-305.233	0.885828	-307.281	0.101531	-237.201	-0.505609
88.2416		88.8223	67.6696		-211.78	-0.0793698	-301.295	0.906875	-303.552	0.136566	-232.875	-0.489776
67.3617		52.0774	60.9331		-207.98	-0.0431708	-288.228	0.745633	-294.488	0.0784002	-228.228	-0.480201
147.137		90.2994	87.6688		-203.319	-0.0214588	-280.847	0.697813	-289.271	0.0874353	-221.522	-0.510715
155.835		56.9712	313.561		-195.423	-0.0541379	-280.828	0.797234	-284.363	0.10187	-220.308	-0.434267
85.2046		85.3181	557.658		-191.747	-0.015852	-279.683	0.874425	-277.649	0.0847634	-217.922	-0.380658
97.3814		51.0935	261.294		-183.15	-0.0603247	-278.264	0.945837	-276.362	0.162468	-209.741	-0.439885
95.4902		76.8865	353.824		-179.199	-0.0266673	-269.222	0.864807	-266.599	0.0920838	-207.101	-0.391226
91.0053		102.848	205.749		-172.828	-0.0337057	-268.218	0.944722	-263.396	0.136306	-196.789	-0.491968
107.641		136.782	106.647		-169.686	0.0135706	-264.16	0.963457	-258.951	0.158839	-188.091	-0.561265
100.833		124.177	390.103		-160.582	-0.0394393	-262.111	1.0223	-256.693	0.21959	-186.065	-0.500647
98.7551		84.3486	262.001		-154.506	-0.0415079	-255.17	0.98346	-250.069	0.204046	-174.8	-0.619938
142.141		140.863	415.116		-153.679	0.0446825	-247.604	0.931953	-243.548	0.190303	-168.335	-0.645753
107.821		24.762	230.576		-146.381	0.0220548	-245.389	0.98775	-237.081	0.177505	-167.111	-0.569516
82.5076		78.609	122.203		-138.3	-0.0137339	-241.042	1.0006	-228.845	0.133783	-158.448	-0.638146
135.838		50.2243	140.487		-137.132	0.0667286	-234.043	0.960425	-222.885	0.129843	-154.016	-0.624364
60.4868		77.6304	213.204		-133.623	0.10782	-223.322	0.846105	-215.841	0.106959	-144.939	-0.701057
116.706		129.613	135.772		-129.006	0.130292	-223.742	0.954211	-214.052	0.175903	-142.294	-0.652487
77.4832		41.1538	121.533		-119.279	0.0668136	-218.778	0.954925	-206.758	0.148662	-135.674	-0.68132
82.748		60.0786	547.1		-114.07	0.079309	-215.385	0.987058	-207.216	0.256865	-132.611	-0.640889
89.2667		35.6751	308.671		-103.763	0.00608439	-211.554	1.01024	-196.229	0.165075	-132.874	-0.535688
104.615		31.4197	668.65		-98.989	0.0258995	-204.738	0.973919	-191.741	0.186849	-132.122	-0.450252
72.9466		123.099	611.468		-99.2393	0.13022	-204.385	1.06666	-181.805	0.113435	-126.095	-0.467551
65.6059		72.0521	821.904		-90.3807	0.0813452	-197.293	1.02462	-180.777	0.195686	-121.812	-0.450871
103.635		73.4513	222.49		-78.8249	-0.0128911	-190.78	0.994467	-171.348	0.131126	-118.471	-0.415864
68.8369		104.884	343.902		-70.4872	-0.0530041	-186.548	1.00962	-168.172	0.175822	-112.664	-0.428869
65.9165		36.0473	218.17		-62.6006	-0.0855309	-183.451	1.04768	-161.328	0.156443	-106.081	-0.456991
93.358		125.917	648.591		-59.7613	-0.0331733	-180.719	1.09294	-155.525	0.155249	-101.556	-0.44502
92.7135		62.1893	446.759		-52.1972	-0.0602755	-174.42	1.06676	-151.208	0.180007	-91.2894	-0.544882
99.7852		58.4828	553.962		-44.7549	-0.085331	-167.512	1.02861	-146.15	0.191837	-87.9291	-0.510241
71.7035		111.604	507.738		-40.5173	-0.0564894	-166.956	1.11728	-140.41	0.191732	-81.4579	-0.536183
81.5314		88.0186	776.278		-31.0814	-0.115073	-166.592	1.21011	-137.559	0.242111	-75.8668	-0.544985
100.74		73.127	811.872		-26.2168	-0.0967752	-162.868	1.23543	-128.121	0.17741	-71.5747	-0.52849
138.514		54.1167	316.675		-24.054	-0.0330392	-152.123	1.12033	-121.142	0.155662	-64.7739	-0.56085
58.0953		141.947	593.767		-17.1868	-0.0484219	-146.454	1.10705	-116.795	0.1799	-60.5364	-0.543292
112.45		76.7624	259.456		-7.56142	-0.110192	-144.902	1.17581	-113.244	0.21806	-57.7621	-0.497239
82.9025		71.7311	386.551		-0.419075	-0.130202	-141.75	1.21277	-107.818	0.223449	-49.8534	-0.551175
109.113		44.6295	204.836		10.5189	-0.214047	-134.075	1.15906	-103.612	0.25015	-47.3269	-0.500297
155.748		85.514	551.068		7.41565	-0.0617468	-124.673	1.07113	-95.8849	0.215331	-45.9627	-0.426783
170.768		137.932	266.323		17.6815	-0.134288	-125.717	1.1917	-89.3775	0.201824	-40.2548	-0.43786
195.555		40.1229	72.4433		20.3901	-0.0797306	-122.26	1.22256	-86.2552	0.247467	-34.8184	-0.443649
177.775		88.8767	664.842		26.301	-0.0790316	-114.278	1.16292	-75.4519	0.158898	-30.8588	-0.42068
226.024		112.252	594.934		30.7732	-0.0541348	-107.906	1.13529	-70.305	0.169164	-31.7424	-0.303392
86.4466		104.843	695.864		36.9841	-0.0584803	-105.973	1.19663	-66.3696	0.2006	-20.9864	-0.412777
103.842		91.8768	777.278		44.6294	-0.0869484	-102.117	1.2193	-58.0923	0.156168	-17.2008	-0.386418
124.89		63.0478	76.3177		53.4249	-0.134761	-95.2989	1.18284	-55.5772	0.21242	-7.04636	-0.484087
112.568		196.421	677.729		58.8081	-0.125187	-91.2664	1.20219	-46.0829	0.146723	-4.13836	-0.440638
89.5778		74.524	199.744		62.324	-0.084208	-86.8947	1.21456	-39.7977	0.1371	10.8772	-0.632975
66.543		74.4314	634.978		64.5545	-0.0216092	-85.8284	1.29333	-35.8488	0.168299	5.60064	-0.430137
78.048		127.491	598.302		75.5375	-0.106212	-81.715	1.31087	-31.3172	0.189316	-0.853356	-0.204371
224.22		87.7789	439.002		85.7132	-0.177236	-78.8608	1.35378	-25.761	0.192432	8.44134	-0.285297
61.8796		47.1135	267.3		92.0662	-0.183972	-74.6441	1.36925	-17.2236	0.143454	7.42624	-0.165449
97.3036		71.2449	106.266		97.9682	-0.183122	-69.4231	1.36483	-9.66453	0.111572	9.15064	-0.0989505
77.2282		35.9036	353.936		97.0863	-0.0681812	-63.9748	1.35586	-7.22253	0.169102	18.0766	-0.172697
97.3203		59.173	803.829		106.089	-0.119482	-62.6484	1.42903	-4.8618	0.228052	21.9892	-0.148812
97.7106		94.0306	927.941		111.349	-0.107822	-52.8989	1.33415	0.114269	0.241303	-3.51976	0.448035
63.7184		72.3848	853.766		117.717	-0.114824	-50.6459	1.38888	10.4704	0.160548	-25.6164	0.978429
90.3272		62.5989	121.577		122.295	-0.0917085	-57.7237	1.63044	16.0807	0.162716	5.64144	0.469788
82.9383		54.5133	83.4377		124.607	-0.0304761	-52.2651	1.62107	18.2517	0.224981	8.90264	0.506359
71.3885		98.9892	77.453		134.634	-0.0989963	-48.6495	1.64886	23.6398	0.231034	5.18004	0.678934
99.468		69.4809	126.235		140.322	-0.0945431	-40.3262	1.58219	31.6407	0.191431	7.29264	0.737873
85.714		43.4695	96.3309		143.143	-0.0418825	-40.1988	1.67974	38.9097	0.164618	-3.96606	1.05721
82.1439		52.934	77.1122		148.267	-0.0279453	-34.9416	1.6744	41.5441	0.218785	-15.6749	1.38531
79.1307		91.1065	93.4329		156.352	-0.0638105	-38.4883	1.84513	45.8996	0.24288	4.37614	1.09491
73.8295		124.793	90.9963		159.46	-0.0159666	-30.0411	1.77619	48.7454	0.293354	5.97364	1.16388
70.3443		109.901	147.76		168.122	-0.0615403	-23.5747	1.74666	56.1663	0.263887	0.289244	1.37466
103.011		98.8644	85.2042		175.461	-0.084851	-30.8076	1.99152	64.9233	0.211073	7.88314	1.32685
132.165		51.2936	138.323		182.506	-0.103231	-30.0152	2.07537	70.352	0.216414	22.3942	1.14434
128.446		111.936	115.539		193.006	-0.179717	-30.7197	2.18956	67.3761	0.368614	10.3426	1.47912
80.7935		90.0529	146.096		197.19	-0.149964	-20.7463	2.08989	82.5945	0.202897	-2.70706	1.83333
167.253		38.1265	54.6964		201.231	-0.117823	-11.1415	1.9978	86.6085	0.23296	19.4583	1.50176
97.4634		193.674	539.746		204.068	-0.0654261	-10.8522	2.09181	92.4465	0.23115	34.5174	1.30857
87.8009		40.0729	558.735		214.485	-0.14051	-14.7037	2.26894	94.6987	0.291996	35.5583	1.38838
76.574		31.193	665.964		225.795	-0.230612	-29.6208	2.66708	104.594	0.219291	31.454	1.56839
152.211		68.5139	366.529		230.89	-0.216183	-38.6554	2.94777	109.207	0.238886	31.4086	1.66935
100.735		68.6558	834.049		237.155	-0.221441	-16.0438	2.59544	112.861	0.275248	14.0546	2.10739
82.2163			142.035		240.116	-0.171132	-16.0042	2.69465	120.062	0.249617	2.16244	2.43906
144.274			126.896		244.3	-0.141381	-22.2053	2.91847	124.537	0.271629	-19.2188	2.95552
89.9646			112.528		253.65	-0.198523	-21.4922	3.00401	133.605	0.213368	9.19584	2.50225
73.2148			116.958		255.032	-0.12166	-24.2672	3.15961	140.693	0.189726	28.6626	2.22323
140.201			94.2975		262.373	-0.14501	-21.0047	3.19416	144.612	0.221446	29.5466	2.30609
76.7981			76.2803		265.476	-0.097091	-8.02721	3.03461	148.433	0.254871	17.2036	2.64654
71.8654			59.0942		270.404	-0.0798542	0.905797	2.95585	155.792	0.226494	38.6516	2.32894
112.575			82.6068		281.423	-0.165061	3.60843	3.0018	160.399	0.246185	43.1522	2.34138
115.071			127.425		287.433	-0.166034	6.45232	3.04472	170.246	0.174332	39.8673	2.50543
97.1774			90.7278		292.436	-0.15005	-9.2037	3.45794	170.495	0.270175	13.2872	3.12313
91.614			87.3091		300.103	-0.178897	-0.0846631	3.37536	178.591	0.228916	24.0716	3.0132
93.8515			337.577		307.095	-0.196366	24.2425	2.98882	182.643	0.258316	34.0773	2.91842
110.946			239.423		309.688	-0.139872	16.7788	3.23789	191.508	0.203607	39.6326	2.91032
94.4552			95.0446		315.868	-0.143689	3.50164	3.60353	197.178	0.204733	24.9206	3.2969
135.175			106.543		316.961	-0.0619733	11.203	3.54931	199.891	0.257527	18.5836	3.52039
137.133			200.924		324.548	-0.0894556	1.11595	3.85105	206.946	0.234454	10.0623	3.78641
77.0227			55.9606		330.03	-0.081552	2.86774	3.91591	219.593	0.113681	15.2186	3.78608
65.9421			861.784		340.524	-0.157922	-2.26365	4.11864	222.772	0.15833	16.0979	3.86904
162.622			59.0307		347.416	-0.173724	11.6819	3.93943	229.057	0.148706	11.9483	4.04993
144.417			141.985		354.917	-0.199765	1.53106	4.24255	236.253	0.12317	10.2692	4.18271
127.452			418.074		361.153	-0.204527	-8.86092	4.55018	241.993	0.123064	37.5132	3.75223
64.9098			378.873		360.578	-0.0947482	-1.47817	4.50253	248.224	0.114388	45.1636	3.70333
82.3514			247.258		366.214	-0.0894203	-2.55993	4.62396	252.431	0.141089	24.2436	4.21081
168.639			294.367		372.826	-0.100519	13.3321	4.40622	257.041	0.160732	22.0926	4.35277
151.809			205.737		376.04	-0.054455	12.743	4.51781	263.654	0.145378	13.8219	4.61392
122.773			216.242		382.794	-0.0679407	3.69629	4.79884	271.265	0.112596	-3.90966	5.05931
88.1467			361.337		390.146	-0.0914818	22.5769	4.52103	278.385	0.0883865	5.12164	4.98351
88.7424			227.786		400.261	-0.161481	1.69299	5.03871	278.425	0.187876	23.5866	4.724
133.917			418.243		406.208	-0.161387	-1.04754	5.19332	287.031	0.137713	25.3366	4.79
138.582			122.389		410.134	-0.127311	3.15024	5.20936	292.562	0.141255	23.9766	4.91656
94.4268			569.959		414.347	-0.0980523	5.34991	5.26537	298.94	0.130021	31.8376	4.86356
87.6701			568.115		418.84	-0.0734951	4.47314	5.3829	303.715	0.146776	46.1226	4.68545
90.354			777.09		427.788	-0.123885	12.2503	5.32716	309.982	0.137483	41.7856	4.86999
90.1382			464.138		430.858	-0.0753997	1.2658	5.64685	313.917	0.16892	34.3536	5.1148
139.671			440.955		435.057	-0.0459123	9.74406	5.57729	318.457	0.189795	22.6509	5.44278
127.508					439.633	-0.0227641	11.9127	5.63381	325.902	0.159902	18.202	5.6295
116.367					446.651	-0.0406847	4.55926	5.88088	334.019	0.118264	27.4016	5.55043
76.1699					449.101	0.0182337	9.88187	5.87423	337.738	0.153488	25.716	5.68333
252.072					452.853	0.0552317	16.4223	5.84352	341.771	0.183219	30.3309	5.69354
95.3571					459.829	0.0380257	21.3228	5.84531	346.95	0.192917	-2.67906	6.43646
98.0343					464.423	0.0608797	27.4172	5.82342	354.45	0.162078	-12.5428	6.72863
101.437					471.319	0.045	20.4892	6.06178	363.266	0.108221	0.140644	6.58171
290.238					478.583	0.0229447	27.7548	6.01657	366.253	0.156232	13.3929	6.42371
101.475					482.025	0.0651755	19.3333	6.2847	373.121	0.136427	13.9466	6.51301
113.357					490.32	0.0257783	4.49726	6.68162	383.504	0.0551974	7.32264	6.74209
117.391					499.147	-0.0225631	6.22322	6.7469	385.461	0.121205	-6.34336	7.1083
97.8779					504.92	-0.0195512	27.9666	6.41203	389.513	0.150603	26.0436	6.57767
81.2278					512.227	-0.0423286	25.5706	6.55975	396.243	0.133214	21.6226	6.76385
84.142					515.743	-0.00135085	7.97503	7.01177	400.021	0.167396	-2.79766	7.33949
91.5922					521.665	-0.000837551	-8.25803	7.43653	407.154	0.14295	8.95664	7.21067
73.8354					529.322	-0.0294975	-7.83946	7.52786	412.401	0.151464	16.7036	7.15988
64.0595					534.831	-0.0220482	20.2721	7.06572	419.096	0.134689	16.1023	7.27167
60.8603					538.223	0.0210159	9.69582	7.37705	427.514	0.0877939	3.94494	7.60851
82.2973					547.458	-0.0341938	-18.6431	8.04383	435.911	0.0412773	12.0562	7.55063
97.4337					551.407	-0.000489825	-19.308	8.15703	439.274	0.0827072	31.6006	7.27009
63.618					559.928	-0.043678	-14.1801	8.15447	440.898	0.154539	17.0269	7.65398
63.4087					563.791	-0.00853673	-16.7415	8.3055	447.755	0.134923	9.17634	7.90695
88.6093					566.112	0.0525409	5.78742	7.95502	453.4	0.136477	7.91114	8.03167
94.4632					575.385	-0.00331657	9.30481	7.98467	463.09	0.0673703	0.0586443	8.28467
110.72					578.028	0.0523437	5.12081	8.16815	464.794	0.137782	32.7863	7.7474
76.3134					585.45	0.0276351	-1.9381	8.40943	467.77	0.185983	35.9656	7.78557
70.4644					590.385	0.0447537	-15.3221	8.77681	475.874	0.144582	17.098	8.25308
72.1155					593.671	0.0896014	-16.6071	8.90261	480.189	0.169387	16.2942	8.36881
54.9757					600.962	0.0670888	5.53077	8.55975	486.745	0.155028	12.2586	8.54748
78.5896					610.348	0.00933714	7.41004	8.62217	491.73	0.168135	8.70264	8.71681
93.511					611.686	0.0869545	-12.9709	9.12958	493.844	0.231397	6.42164	8.86131
86.6381					618.404	0.0740751	15.8022	8.65422	501.134	0.204202	-3.10136	9.14685
107.178					623.67	0.0856223	5.99931	8.95038	506.241	0.21518	13.134	8.93076
113.845					630.97	0.0629548	-0.115663	9.17238	514.412	0.172595	16.8456	8.95856
94.2754					636.432	0.0711995	10.2126	9.06591	515.469	0.254325	11.5282	9.16219
110.032					643.706	0.0489887	-18.4192	9.73835	523.185	0.219695	19.0556	9.11568
97.4628					650.196	0.0399425	-30.6749	10.0835	528.181	0.232615	11.9981	9.3532
85.4711					657.041	0.0249408	3.46547	9.50046	537.48	0.17033	1.50064	9.65771
61.0412					661.754	0.0457819	9.23592	9.48515	543.507	0.165204	-8.09166	9.94459
75.8785					667.891	0.0426834	1.13317	9.7472	554.162	0.0792388	10.7436	9.67787
76.5324					670.698	0.0955735	4.89688	9.77173	553.722	0.187112	36.1876	9.28245
100.811					674.566	0.13064	-6.51828	10.1001	560.336	0.171757	52.1606	9.07146
101.47					681.569	0.112977	-21.5008	10.4996	566.16	0.170185	46.7136	9.27762
290.263					689.573	0.0784796	-13.4532	10.4387	571.911	0.169891	41.3479	9.48219
102.222					692.105	0.135997	-0.365433	10.277	577.999	0.163723	30.4026	9.79542
110.991					702.355	0.0637188	-1.16123	10.3926	580.958	0.212207	20.8443	10.0816
73.4818					709.002	0.052055	-9.68945	10.6634	589.675	0.160103	18.5036	10.2273
94.1743					713.059	0.0839299	-14.2386	10.8541	592.315	0.214177	18.0532	10.3362
160.273					717.371	0.111516	9.22903	10.4848	600.798	0.166145	18.3849	10.4298
86.2024					722.386	0.127279	9.03266	10.5885	609.945	0.106513	16.7446	10.5618
152.493					729.114	0.114245	3.45857	10.8001	612.628	0.159828	7.62664	10.8394
127.176					732.918	0.150366	10.0834	10.7677	614.501	0.227304	17.773	10.7419
84.1967					733.347	0.243271	24.3786	10.5815	622.995	0.179082	22.1766	10.7563
151.321					734.035	0.331811	29.4222	10.5807	631.061	0.138344	12.5478	11.0439
89.2436					739.073	0.347191	0.892017	11.2511	636.281	0.147331	-9.38706	11.5711
120.931					743.563	0.371784	-6.11003	11.4912	642.35	0.141498	12.507	11.2448
124.748					744.686	0.453006	9.17046	11.2857	651.053	0.0896287	35.1422	10.9041
104.81					724.227	0.897203	2.35787	11.5217	657.931	0.0696344	28.361	11.1362
81.1851					699.622	1.41112	11.8714	11.4315	664.26	0.0592523	14.0696	11.5146
98.9965					471.044	5.35546	5.35507	11.6617	671.659	0.0301641	27.3866	11.3554
94.1006					140.182	11.02	5.15354	11.7657	675.039	0.0713091	23.4936	11.5313
79.5904					35.0717	12.8879	27.7754	11.4134	684.425	0.00750741	21.3206	11.6736
73.6026					50.4682	12.729	28.0855	11.507	690.046	0.00948685	3.76364	12.1156
94.1196					50.139	12.8347	-2.47207	12.2181	692.507	0.0666864	8.36814	12.126
132.359					37.9133	13.1404	-14.6882	12.5625	696.656	0.0943804	-2.34066	12.4347
88.1802					29.4178	13.3834	11.3753	12.1411	706.335	0.0254635	-0.661356	12.5021
116.534					18.3987	13.6688	13.0599	12.2074	708.563	0.0867343	3.35214	12.524
86.4815					13.8972	13.8446	0.182327	12.5647	720.409	-0.0200676	4.30064	12.6056
110.836					23.7887	13.7784	3.41551	12.6001	720.843	0.0725549	24.0151	12.3217
119.902					43.9416	13.5396	9.79746	12.5725	729.413	0.0230079	23.468	12.4325
93.8609					40.2294	13.7021	19.7709	12.4729	734.487	0.0345531	-11.0984	13.2057
87.9173					55.547	13.5446	10.1265	12.7658	741.636	0.00982449	9.35964	12.9074
136.315					61.5167	13.5443	9.24969	12.8832	745.417	0.0439592	29.2296	12.6205
84.2201					45.2226	13.9185	-7.87392	13.3257	749.277	0.0767187	21.252	12.8759
137.019					44.2528	14.0349	-11.8237	13.5048	755.562	0.0670959	5.56364	13.2815
100.255					27.1513	14.4226	-5.48132	13.4777	758.638	0.113544	0.720644	13.4759
141.442					45.6104	14.2123	-0.417103	13.4765	766.176	0.0820418	4.44724	13.5034
193.359					44.6136	14.3292	15.4714	13.2587	771.694	0.0858201	28.1283	13.1424
188.732					44.2415	14.4355	-4.57356	13.7594	776.093	0.109157	26.5673	13.2728
76.2852					46.5374	14.497	-9.72563	13.9626	783.226	0.0847107	35.5152	13.1987
113.151					39.077	14.7226	4.40251	13.7798	787.3	0.113731	33.8122	13.3319
90.1036					33.9193	14.9095	28.9709	13.3884	793.203	0.110785	20.3443	13.6943
80.0931					17.8461	15.2799	-6.40115	14.196	804.353	0.016153	25.354	13.6968
220.911					11.8833	15.4803	-7.7895	14.3236	809.123	0.0330031	14.2829	14.0125
101.326					28.1752	15.3064	-4.73547	14.3625	811.335	0.0945596	7.86164	14.2376
107.97					60.7747	14.8582	-11.3948	14.5958	814.392	0.14134	-4.99636	14.5881
101.09					63.7697	14.908	2.90908	14.4095	820.539	0.134129	8.27364	14.4297
110.368					22.625	15.7001	7.77866	14.4121	828.133	0.101632	20.0663	14.3002
101.858					5.73322	16.0843	-9.66017	14.861	837.142	0.0444141	33.7993	14.1328
71.5101					37.6043	15.6484	3.53954	14.6968	836.926	0.148402	54.068	13.8382
68.34					51.2373	15.5192	25.4052	14.3595	842.148	0.157343	38.2766	14.2458
95.0961					52.4867	15.5983	31.0103	14.3472	849.781	0.124182	10.0472	14.8956
					38.6665	15.9308	3.40517	14.9993	850.979	0.203451	-12.215	15.4292
					22.722	16.2991	6.15604	15.0444	861.402	0.121511	-10.202	15.4901
					15.3766	16.5227	20.1085	14.8652	862.655	0.199831	43.1476	14.5512
					17.1899	16.5924	-3.41601	15.4357	870.842	0.156962	35.9636	14.7912
					27.4918	16.5192	-10.6351	15.6801	878.233	0.128016	36.6126	14.8786
					34.5913	16.4999	-3.04051	15.6281	882.28	0.157511	8.53424	15.5255
					24.2849	16.7734	-5.0283	15.7679	885.031	0.209643	4.42994	15.7055
					33.2742	16.7223	5.34301	15.6605	890.902	0.207262	4.42764	15.8057
					43.4364	16.6515	-0.219013	15.8715	898.488	0.174908	32.0296	15.3682
					81.2974	16.1148	15.4818	15.6575	904.461	0.170731	17.3849	15.7535
					73.3432	16.3487	9.57871	15.8757	908.92	0.193025	18.8396	15.8252
					42.9966	16.9592	20.8147	15.7508	912.427	0.231945	22.2906	15.8581
					62.6601	16.7286	6.33347	16.1404	918.988	0.217489	17.5834	16.0499
					61.6903	16.845	10.2884	16.1614	924.908	0.21426	6.77514	16.3604
					59.0968	16.9888	-8.78512	16.6427	935.662	0.126543	-3.80636	16.6666
					60.8627	17.0592	4.80731	16.4708	936.933	0.204532	22.6251	16.2519
					57.9241	17.2087	-7.50012	16.8171	943.796	0.184821	2.80664	16.738
					57.6083	17.3141	-4.22043	16.8513	949.639	0.182916	-14.9702	17.1842
					66.6812	17.2617	4.91066	16.7687	957.369	0.14805	24.9401	16.5071
					60.4612	17.4664	28.5506	16.396	962.833	0.152776	27.6993	16.5534
					57.473	17.6167	12.991	16.8069	968.257	0.158212	5.90204	17.078
					56.2417	17.7376	14.1107	16.8846	972.991	0.175676	13.4056	17.0319
					57.2092	17.8214	17.1302	16.9243	978.588	0.178083	26.8648	16.8699
					65.4521	17.7829	12.6637	17.1134	983.692	0.189107	24.3322	17.0193
					82.822	17.5909	4.40079	17.3788	989.6	0.186064	17.5079	17.2523
					79.7458	17.7427	-19.1874	17.9505	995.98	0.174785	2.81964	17.6384
					73.0838	17.9549	-2.77869	17.7221	995.942	0.27565	18.5986	17.4312
					75.6954	18.011	6.10265	17.6446	1004.87	0.219801	22.9676	17.4462
					82.6821	17.9936	-9.47758	18.0562	1011.09	0.211315	24.5866	17.5148
					57.1956	18.5224	-13.653	18.2395	1016.23	0.221679	-0.648656	18.1063
					86.9017	18.1229	-16.1816	18.3902	1019.12	0.271533	21.2196	17.7805
					77.2492	18.3853	-19.6198	18.559	1028.04	0.215784	20.0856	17.9027
					105.952	18.0027	-9.03143	18.447	1032.49	0.23827	-14.6984	18.6801
					89.2156	18.3843	16.5084	18.0362	1035.91	0.278703	0.761344	18.4791
					80.4697	18.6315	3.09685	18.4045	1043.48	0.246679	1.24624	18.5698
					71.3563	18.8849	-1.0217	18.587	1049.74	0.237483	11.3643	18.4728
					37.4307	19.5556	23.6035	18.1943	1055.39	0.238938	25.8843	18.2901
					2.63678	20.2408	10.7018	18.5523	1057.94	0.294624	48.9336	17.9413
					17.6545	20.0884	25.5689	18.355	1066.21	0.250192	34.3016	18.3264
					30.4552	19.9732	-3.68818	19.04	1069.78	0.288067	39.3673	18.3278
					23.1437	20.1963	-14.7451	19.3613	1076.41	0.272382	22.7264	18.752
					14.1859	20.4471	13.5801	18.8948	1080.66	0.298327	28.6323	18.737
					10.2415	20.6135	21.2367	18.8414	1087.32	0.282118	13.412	19.1335
					3.60653	20.8252	-13.5445	19.6371	1094.46	0.257576	-0.622356	19.5069
					16.6351	20.7062	-20.736	19.881	1102.5	0.217406	17.3116	19.2577
					15.6856	20.8223	1.64992	19.5331	1107.66	0.227294	33.3681	19.0451
					7.75843	21.0557	6.41271	19.5378	1116.08	0.180354	32.8249	19.1558
					10.052	21.1172	0.387307	19.7584	1118.48	0.238688	11.3146	19.6747
					16.3329	21.1117	3.42241	19.7977	1121.42	0.287505	16.4946	19.674
					11.121	21.2995	7.23952	19.8212	1127.95	0.273665	8.70024	19.9258
					-8.28762	21.726	18.808	19.6899	1136.36	0.226913	10.2479	19.9958
					7.83962	21.5549	3.76001	20.0909	1140.26	0.258917	13.8863	20.025
					12.3321	21.5794	-14.2317	20.5506	1145.24	0.272073	20.9196	19.9881
					31.0483	21.3648	18.4652	19.9967	1149.61	0.296025	26.4123	19.9812
					2.24437	21.9493	22.4787	20.0164	1157.14	0.264665	32.6549	19.9597
					-22.1529	22.4597	-0.253463	20.5709	1163.27	0.257646	26.4811	20.18
					-6.524	22.297	12.1056	20.4238	1163.84	0.347851	54.3073	19.7382
					8.4756	22.1448	8.6916	20.592	1168.11	0.37356	57.5452	19.7752
					5.1198	22.3014	7.90441	20.7079	1174.1	0.369004	44.3531	20.1322
					14.8083	22.2386	-0.973483	20.9852	1182.39	0.324427	17.3009	20.7591
					3.7847	22.5241	3.6136	20.9936	1191.85	0.259347	7.43904	21.0513
					8.70112	22.5415	3.80997	21.0897	1192.07	0.355571	43.3116	20.4528
					-6.13837	22.8912	17.7693	20.9103	1195.63	0.393587	37.9466	20.6573
					-1.12949	22.907	31.0689	20.7444	1203.2	0.361611	49.1706	20.5388
					-12.3358	23.1956	11.6509	21.2327	1213.31	0.285072	15.9149	21.2865
					-10.076	23.2577	-4.1946	21.6497	1217.32	0.315274	15.8976	21.3869
					-16.2283	23.4613	-6.38565	21.7934	1214.61	0.462786	5.53794	21.6888
					-6.61648	23.3998	-13.4153	22.034	1222.25	0.429436	32.1586	21.2704
					5.5686	23.2949	2.40267	21.8177	1231.82	0.36246	22.6962	21.5548
					18.4077	23.1791	-16.459	22.2949	1242.61	0.274223	35.207	21.4112
					14.5738	23.3437	-2.17579	22.1091	1245.75	0.319534	-2.16616	22.2391
					10.3678	23.5146	11.0583	21.9445	1248.77	0.366834	12.9096	22.0456
					-20.9463	24.1413	17.5643	21.9144	1257.22	0.319467	36.9941	21.6767
					-0.252195	23.8934	8.22824	22.2009	1261.89	0.337975	35.1831	21.812
					4.2831	23.9172	4.34051	22.3788	1267.6	0.338437	48.9614	21.6438
					18.4573	23.779	-3.03017	22.6262	1270.25	0.392416	31.0379	22.0929
					30.3808	23.6785	-17.9197	23.0241	1276.47	0.383834	8.82264	22.6256
					19.4203	23.963	-14.6279	23.0579	1281.85	0.390028	18.1909	22.5432
					19.294	24.0652	4.6006	22.7735	1290.79	0.333993	27.88	22.4546
					12.3388	24.2823	-1.45061	22.9946	1291.63	0.419607	11.4896	22.8739
					31.9956	24.0518	5.07603	22.964	1298.72	0.395917	8.42404	23.0337
					17.7514	24.3915	0.483767	23.1557	1299.15	0.488587	19.6764	22.9146
					6.5406	24.6801	-1.78995	23.3012	1304.31	0.498618	14.7443	23.1108
					0.0522648	24.8894	4.01151	23.2851	1315.27	0.407396	9.22164	23.3184
					5.58664	24.8964	14.2657	23.1803	1321.37	0.4009	5.11964	23.4984
					25.3403	24.6643	-0.237963	23.5701	1324.19	0.451844	4.29624	23.6145
					2.65032	25.146	-2.41523	23.7137	1328.95	0.468931	6.88534	23.6641
					-30.9686	25.8115	1.3571	23.7382	1329.45	0.560276	23.3383	23.4438
					-3.94854	25.4572	6.37825	23.7377	1336.47	0.537912	21.3446	23.5827
					5.52575	25.398	-3.1852	24.0291	1340.42	0.569018	21.6659	23.6765
					-9.70615	25.7543	-0.0398631	24.0662	1343.51	0.615276	12.7096	23.951
					10.4692	25.5151	6.1836	24.0417	1345.81	0.675363	21.6961	23.8761
					-0.962595	25.8074	14.0624	23.9839	1339.1	0.892728	45.7733	23.5073
					1.2656	25.8701	19.6468	23.9723	1345.15	0.887178	24.5586	24.0205
					18.8249	25.6749	5.68063	24.3518	1353.69	0.838198	15.5616	24.2958
					35.3559	25.497	3.14335	24.5025	1357.9	0.864852	40.3306	23.9135
					19.1587	25.8695	4.29055	24.5794	1362.41	0.8862	43.1371	23.9589
					27.1603	25.835	1.91864	24.7268	1364.39	0.951826	30.9736	24.2959
					12.8869	26.1752	19.8432	24.4684	1364.79	1.04507	7.83564	24.8466
					-10.076	26.6615	6.56773	24.834	1372.42	1.012	8.96314	24.9247
					-18.6234	26.9053	-10.2613	25.2706	1377.89	1.01649	22.5541	24.7601
					-11.5825	26.887	-11.7238	25.3996	1383.69	1.01539	27.5136	24.7636
					-0.707735	26.8042	-13.4549	25.5343	1384.57	1.10025	27.0762	24.8722
					3.22992	26.8381	-15.7321	25.6799	1387.18	1.15484	11.7026	25.2717
					-7.7441	27.1228	-11.2191	25.6897	1396.31	1.09549	-5.14066	25.6998
					-15.2202	27.3486	-4.07231	25.6465	1397.48	1.17528	22.388	25.2637
					15.5931	26.9305	-23.7521	26.1402	1367.22	1.80418	26.5376	25.283
					5.25963	27.2044	-14.9793	26.0648	1318.18	2.76119	23.3556	25.4451
					-9.53027	27.5533	4.88998	25.7675	1271.53	3.67662	23.5866	25.5406
					5.41073	27.4021	17.5574	25.6139	1099.89	6.77592	21.8126	25.6753
					13.6604	27.3635	10.2126	25.8608	800.179	12.1131	1.61704	26.1686
					5.48517	27.6011	0.571627	26.1537	571.765	16.2044	0.334644	26.2937
					-5.92412	27.8931	-14.6365	26.5579	362.93	19.9537	21.502	25.9816
					-3.81095	27.9576	-12.0838	26.6066	183.125	23.1957	18.6696	26.1368
					-11.4404	28.1861	5.70475	26.351	91.9803	24.8885	30.1911	26.0125
					-26.1537	28.5336	13.2494	26.3001	61.6004	25.5195	25.6192	26.2016
					-32.1706	28.7349	2.41817	26.6168	53.979	25.7529	34.1076	26.1364
					-18.8895	28.6117	8.66921	26.5918	56.749	25.8047	41.1112	26.1001
					5.5979	28.3	-15.8475	27.1819	45.3169	26.1047	46.9396	26.0867
					29.6907	27.9949	-2.35494	27.0122	51.2389	26.1014	19.8076	26.7151
					12.4449	28.385	25.8066	26.5489	39.9938	26.3981	23.8903	26.7357
					8.59512	28.5499	8.93621	26.9864	45.0269	26.4103	9.61664	27.1137
					0.476265	28.7865	-11.8616	27.5022	42.0022	26.5634	13.0261	27.1474
					21.3395	28.5358	-22.7203	27.8194	35.0123	26.7857	40.7382	26.7078
					37.5051	28.364	-6.42009	27.5935	45.634	26.7003	44.2323	26.7399
					33.0014	28.5399	0.869617	27.5477	61.8281	26.5176	29.0746	27.1351
					18.4257	28.8851	-7.33131	27.8117	66.2676	26.5402	19.8962	27.4139
					8.8748	29.1458	0.685317	27.7513	58.2315	26.7808	32.9436	27.2599
					5.3972	29.3044	3.11923	27.8026	30.1066	27.3724	34.1616	27.3363
					3.86816	29.4303	-1.24736	27.99	56.73	27.0074	38.2916	27.356
					0.277805	29.5907	-2.13101	28.1077	68.7096	26.8983	28.3241	27.6501
					17.5597	29.4002	19.4229	27.7764	52.838	27.2758	29.8376	27.7207
					-0.653615	29.8066	9.10328	28.0829	42.2623	27.5608	24.5066	27.9246
					11.3195	29.7054	23.8205	27.8886	51.7376	27.4955	30.0552	27.9167
					5.86178	29.8973	18.0914	28.1031	34.5597	27.8958	13.4316	28.3405
					0.192105	30.0927	9.01371	28.3848	55.1472	27.6363	35.041	28.0197
					18.1416	29.891	-0.641023	28.6777	51.7132	27.7965	47.5669	27.8759
					15.9562	30.0278	15.4439	28.4561	42.6825	28.0545	61.3346	27.7078
					-35.5287	30.9938	18.2568	28.4998	49.4176	28.037	42.0553	28.1834
					-60.5732	31.5151	3.20364	28.9009	62.0314	27.9168	48.9596	28.149
					-1.49708	30.6217	11.551	28.834	60.2588	28.048	24.1446	28.7323
					22.625	30.3161	2.34238	29.118	64.842	28.0681	24.2976	28.8294
					29.6974	30.2973	-17.6251	29.6174	71.0025	28.0606	35.5886	28.7096
					16.6283	30.6172	-2.1913	29.4088	44.8724	28.6174	39.5396	28.7328
					5.52575	30.904	-10.766	29.6803	30.3235	28.9718	34.679	28.9275
					-10.6511	31.2762	-16.8379	29.9018	43.2353	28.8464	41.8396	28.8881
					-10.1099	31.3672	-6.42355	29.7933	30.6677	29.1662	38.4316	29.0546
					-3.3802	31.3541	-7.55006	29.9159	45.7261	29.0033	33.4222	29.2522
					-1.24223	31.4183	-35.169	30.5683	50.7619	29.0155	46.6703	29.0943
					18.852	31.1805	-6.76289	30.1002	48.4446	29.1562	31.6912	29.4861
					20.884	31.2464	13.8161	29.7887	61.0421	29.0363	22.9636	29.7561
					4.97322	31.6141	3.08479	30.1032	64.8989	29.0691	39.3371	29.5374
					8.435	31.656	-4.77509	30.3604	64.2132	29.1813	37.6316	29.6706
					2.7315	31.852	-26.6839	30.8986	56.9766	29.4079	29.1996	29.9349
					-6.6661	32.1102	-33.524	31.1354	75.0815	29.1918	46.3532	29.701
					-5.2453	32.1864	-17.6199	30.9175	82.085	29.1696	44.1372	29.8442
					-1.0235	32.2155	-1.7245	30.6994	88.6385	29.1553	39.1686	30.041
					-16.7222	32.5796	-5.48304	30.8745	83.2369	29.3499	40.1236	30.1225
					9.40026	32.2404	12.1642	30.6217	96.3168	29.2215	37.6166	30.2714
					2.39997	32.4582	-0.830513	30.9816	90.4029	29.4251	37.7486	30.3689
					4.4297	32.5242	-18.054	31.4261	65.8692	29.9539	27.5806	30.667
					-1.7474	32.7282	-8.34589	31.332	80.0875	29.8057	49.5866	30.3386
					1.1348	32.7799	-6.92308	31.4033	90.6224	29.7218	55.4236	30.325
					0.440185	32.8916	-5.92056	31.4834	74.7753	30.0989	53.5248	30.462
					-8.97774	33.1502	-14.7037	31.759	69.2435	30.2958	37.8969	30.8664
					3.79147	33.0355	-1.65732	31.5982	90.8474	30.0185	51.5676	30.7003
					0.201125	33.196	9.09123	31.4832	58.9877	30.6754	56.45	30.7053
					18.1213	32.9947	20.7096	31.3507	60.9581	30.7412	52.5936	30.8805
					19.3797	33.0737	-0.530793	31.8756	75.7239	30.5833	42.801	31.1713
					-15.4006	33.7587	14.5275	31.6744	75.2658	30.6916	42.1242	31.2845
					-1.3392	33.6223	19.2524	31.68	76.8703	30.7637	73.9746	30.7643
					27.4896	33.2376	7.86995	32.0077	90.1048	30.6327	84.7439	30.6547
					36.8917	33.1796	-3.89316	32.3429	82.2123	30.8708	67.3569	31.0934
					5.8009	33.8026	10.0214	32.1645	77.4558	31.0541	59.2003	31.3523
					5.15363	33.9136	10.6949	32.2511	78.5453	31.1353	45.1246	31.7265
					14.5918	33.855	20.2359	32.1602	66.8964	31.439	60.3406	31.5302
					-7.4622	34.326	2.29588	32.6191	67.0373	31.5367	78.9689	31.2676
					0.552955	34.2913	18.1965	32.4011	93.49	31.1747	68.4649	31.5722
					-16.6297	34.6804	24.1151	32.3829	110.475	30.9781	65.6671	31.7268
					-30.3146	35.0106	14.0762	32.6834	85.2208	31.5196	65.6046	31.8281
					2.12486	34.5652	6.85884	32.9278	84.8549	31.6262	84.4956	31.5602
					0.728865	34.6888	18.4979	32.7951	95.0809	31.5477	82.543	31.6984
					2.96604	34.7513	13.9711	32.9856	83.6651	31.8474	88.8996	31.6746
					4.1027	34.8322	18.0862	33.0034	78.613	32.0359	57.59	32.3845
					-27.9894	35.4721	-3.95688	33.5443	87.446	31.9817	72.3406	32.1973
					12.9636	34.8834	-13.2155	33.8293	113.871	31.6202	95.7866	31.8408
					10.8707	35.0188	-8.73689	33.8398	109.397	31.7986	110.048	31.6631
					-12.1734	35.5064	-21.2493	34.1901	100.003	32.0629	97.7761	32.0022
					-23.0053	35.7887	-12.2664	34.1105	97.6232	32.2047	85.3452	32.3443
					-27.4775	35.964	13.6697	33.6918	87.6709	32.4788	88.7251	32.3786
					-8.7928	35.7499	7.02419	33.9248	89.9747	32.5387	73.4702	32.7758
					8.56806	35.558	19.8277	33.7685	114.714	32.2067	57.8966	33.1791
					-1.7226	35.8312	4.561	34.1738	118.579	32.2393	65.8052	33.1252
					-2.48262	35.9441	-6.99715	34.5051	102.757	32.616	84.0536	32.8699
					13.4326	35.7766	15.0959	34.1632	103.854	32.697	83.75	32.9759
					-6.52628	36.2123	26.0081	34.0451	107.004	32.7422	98.893	32.7811
					-18.8376	36.5195	27.3913	34.1175	93.0699	33.0859	68.0276	33.4822
					1.08066	36.2846	10.9825	34.5454	77.6238	33.456	92.8529	33.0989
					-8.565	36.5469	7.21712	34.7208	36.8174	34.2692	107.556	32.9126
					10.2663	36.3304	-1.65732	34.9983	11.3947	34.8136	94.1876	33.273
					-13.8536	36.8361	14.3897	34.7774	-6.17903	35.2209	94.1786	33.3733
					-5.3265	36.7928	15.6127	34.8531	1.21467	35.1919	118.224	33.0051
					18.2904	36.4957	-5.41071	35.3736	3.55641	35.2512	99.2549	33.4746
					25.6899	36.4714	-1.54191	35.3962	18.9835	35.0818	110.522	33.3552
					17.9792	36.7012	8.38844	35.2974	-7.42847	35.6435	101.915	33.6229
					20.4893	36.7591	-1.08544	35.5869	4.98472	35.5268	109.666	33.5721
					6.2835	37.0981	-9.86859	35.8627	26.052	35.2589	125.667	33.3605
					4.05534	37.2357	-10.6782	35.9789	17.5742	35.5072	120.976	33.552
					-13.9054	37.6379	-1.23875	35.8901	10.1452	35.7372	114.262	33.7828
					-0.563395	37.5136	1.81185	35.9291	-5.71556	36.1146	121.623	33.7395
					2.55784	37.5612	-14.137	36.3481	2.99267	36.0626	121.076	33.8503
					4.26958	37.6325	-1.93464	36.204	6.36427	36.1039	129.504	33.7862
					16.5652	37.5258	-4.3169	36.3517	25.8216	35.8641	128.711	33.9018
					20.9719	37.5518	18.6598	35.9922	34.0257	35.821	116.732	34.2351
					15.3879	37.7459	20.0223	36.0649	12.2538	36.3016	125.979	34.1551
					30.3492	37.5944	17.9743	36.2059	-32.6452	37.1863	139.502	33.9918
					36.303	37.5943	15.3268	36.3588	-25.6906	37.165	125.171	34.371
					15.1195	38.0507	11.7732	36.53	-8.87037	36.9713	127.76	34.4207
					-2.972	38.4551	3.42067	36.797	-16.9986	37.2135	132.302	34.4323
					-1.5512	38.5313	-10.0615	37.1666	-1.06467	37.0353	149.635	34.1948
					5.12207	38.5192	-4.46847	37.1547	-7.64529	37.2505	117.758	34.9157
					5.25963	38.617	14.872	36.8679	1.24447	37.1954	120.929	34.954
					-1.04378	38.8231	26.2338	36.7408	18.9998	36.9853	144.586	34.5934
					-39.2047	39.565	11.2271	37.141	15.4086	37.1483	102.773	35.5078
					-28.2961	39.4816	-14.5883	37.7573	22.3876	37.1265	16.9906	37.2784
					-17.6875	39.4033	-12.6367	37.8181	13.0479	37.3899	-6.34136	37.8328
					3.70126	39.1437	-8.63353	37.838	4.63237	37.6372	-14.7114	38.0959
					11.2293	39.1172	-5.03691	37.8662	-5.49333	37.9143	-28.4638	38.4638
					8.17565	39.2687	-12.3835	38.1132	12.8257	37.6944	7.35734	37.8663
					-4.56873	39.5831	-19.06	38.3468	2.9222	37.9676	3.30064	38.0454
					1.6535	39.5786	-11.1622	38.2889	1.70797	38.0891	10.4353	38.0065
					-1.95263	39.7394	-1.89158	38.2035	-19.4379	38.5587	7.62024	38.1614
					-22.1619	40.1794	-29.0799	38.8474	-12.551	38.5386	22.86	37.9647
					-7.68321	40.036	-20.7325	38.7802	-13.9955	38.664	16.2316	38.1939
					11.121	39.8198	13.9487	38.1866	-35.3203	39.1369	22.153	38.1786
					28.0263	39.6356	-9.26915	38.751	-30.4742	39.1524	8.41564	38.5462
					22.6724	39.8258	7.68737	38.5119	-17.4593	39.0252	-11.3917	39.0321
					-6.2534	40.4124	13.3304	38.4992	3.10377	38.7661	-16.2158	39.2261
					-10.4955	40.5838	-3.41257	38.934	23.1032	38.5168	-33.18	39.6565
					-7.0698	40.6263	9.40128	38.7777	23.2197	38.615	21.2951	38.6957
					-1.9594	40.6405	-6.74565	39.2008	23.3878	38.7122	3.88664	39.1348
					10.2212	40.5357	-18.0816	39.5275	32.573	38.6519	-6.78536	39.4428
					13.1868	40.586	3.73419	39.1911	27.3421	38.8435	7.37464	39.2671
					27.3836	40.4473	3.05895	39.3046	5.22597	39.3302	16.3221	39.1929
					17.8439	40.7079	-14.1491	39.7487	-7.28486	39.649	23.4266	39.1546
					13.2094	40.8859	-13.9561	39.845	1.47757	39.5961	-1.04936	39.7314
					5.51673	41.1154	-17.8387	40.0226	35.6303	39.0995	-0.210756	39.8151
					25.4418	40.8804	-13.4463	40.0349	16.6879	39.5307	5.44514	39.8051
					8.13508	41.2716	3.54298	39.7951	8.85237	39.7678	-5.22436	40.1129
					-15.1255	41.7629	-4.83538	40.0628	0.553369	40.013	-5.80236	40.2242
					11.5698	41.414	-2.81141	40.1221	7.28847	39.9955	16.5636	39.8888
					14.8624	41.4588	7.25157	40.0208	18.4658	39.9004	14.5456	40.0281
					-5.57682	41.9026	-0.456733	40.2751	3.78137	40.2572	3.92564	40.335
					-3.76812	41.9723	-10.9865	40.5857	-13.364	40.657	13.8666	40.2415
					32.3226	41.4655	6.30591	40.3399	-16.7601	40.8166	1.35814	40.5852
					20.2051	41.7694	4.62989	40.4735	-19.2671	40.9606	22.9719	40.2644
					-11.5622	42.4037	5.46187	40.5568	1.6863	40.6946	15.072	40.5183
					-8.5357	42.4529	5.27755	40.6606	31.3804	40.276	16.1606	40.5972
					6.83378	42.2946	-0.0192031	40.8666	33.9851	40.3307	0.198644	41.0081
					-8.94615	42.6601	17.3507	40.6191	6.54317	40.9104	31.5748	40.4972
					-18.4836	42.9206	4.7608	40.9709	-5.33613	41.2181	15.5201	40.9099
					-13.1093	42.9303	-6.61991	41.2985	-14.9225	41.4858	3.46224	41.2448
					-9.2348	42.9653	-0.310313	41.2724	-0.677091	41.3371	10.8576	41.2008
					3.98992	42.8429	-8.97633	41.5457	5.35877	41.3319	26.1216	41.0037
					20.6674	42.6626	14.276	41.1807	0.664499	41.5141	16.4731	41.2916
					11.5585	42.9159	21.8224	41.1299	0.537109	41.6165	4.27264	41.6293
					1.0536	43.1927	-11.5808	41.898	-26.7801	42.194	3.59994	41.7425
					4.7725	43.2302	-11.7375	42.0011	-32.526	42.3946	-15.261	42.2099
					6.94428	43.2938	-3.06807	41.9277	24.5396	41.4977	-8.55306	42.1793
					-4.89347	43.593	11.3064	41.7401	30.4183	41.4952	13.1966	41.8559
					-2.41046	43.6514	25.5103	41.5562	25.266	41.6854	-16.8864	42.5418
					-1.99774	43.7445	3.12785	42.1038	11.026	42.0344	3.80904	42.2388
					17.2463	43.521	-12.4903	42.5162	6.54587	42.2129	7.38094	42.2694
					11.2811	43.7214	2.62142	42.3139	9.27787	42.2654	10.2372	42.3138
					1.543	43.9853	-0.778833	42.4819	9.70611	42.3581	16.5722	42.2905
					-8.0982	44.2476	-3.96034	42.6457	-16.6978	42.9197	-2.55606	42.7631
					3.26825	44.1565	6.58496	42.5349	-12.5266	42.947	2.64734	42.7619
					7.71333	44.1819	-2.5737	42.818	0.978919	42.8112	-3.49636	42.9816
					9.51977	44.2516	-4.08436	42.9484	10.0883	42.7522	-20.1004	43.405
					6.2091	44.4074	1.48973	42.9369	18.0186	42.7139	-3.04336	43.1729
					5.71293	44.5158	-11.6927	43.3003	-5.13283	43.2186	21.9719	42.7858
					17.7379	44.4137	-22.4051	43.6147	-0.639171	43.2403	16.1066	43.0001
					33.6283	44.2466	-12.1974	43.5105	-0.734031	43.3421	6.28564	43.2915
					18.4077	44.6027	-14.4712	43.6561	2.65657	43.3831	-2.42456	43.5612
					-5.92862	45.1121	-2.2671	43.512	-2.40626	43.5717	-7.50096	43.7601
					-3.7433	45.1754	10.2763	43.3612	7.72214	43.495	3.97294	43.6368
					6.57444	45.102	2.9866	43.607	6.99307	43.6079	1.72064	43.7807
					-22.0017	45.6827	-16.9964	44.1067	35.5001	43.21	5.98204	43.7978
					-5.43923	45.5043	-8.43201	44.0355	35.0773	43.3176	-8.68666	44.1835
					-6.74955	45.6264	-16.9361	44.3056	23.2577	43.6243	-3.35136	44.1797
					-0.903935	45.6282	-19.6715	44.4604	13.6794	43.8919	-14.2974	44.493
					18.092	45.4089	3.1623	44.1037	-8.93273	44.3872	-3.68806	44.3864
					13.8431	45.5804	21.9326	43.8281	-4.0162	44.4015	-11.6484	44.6415
					6.66917	45.8012	2.74889	44.3119	-8.54243	44.5808	-9.27286	44.6954
					0.539405	46.0044	-7.22106	44.6113	3.1146	44.4773	-24.1784	45.0857
					-3.25617	46.1683	-10.6592	44.7802	27.2445	44.1558	7.09464	44.5768
					1.55426	46.1875	-17.2479	45.0119	26.9789	44.2607	19.9046	44.4274
					2.02335	46.2798	-8.51296	44.9373	1.45321	44.8069	-0.139756	44.9178
					-6.33005	46.5204	6.99319	44.7272	1.49112	44.9064	-25.1291	45.5045
					-15.6014	46.7764	7.8889	44.8093	-1.7504	45.0633	-20.0934	45.5066
					-6.2782	46.7197	-4.29623	45.1531	8.29947	44.9879	-28.1707	45.7639
					-9.0702	46.8668	-2.87342	45.2246	-13.4156	45.4675	-4.34736	45.4001
					-2.54124	46.8571	-4.92322	45.3657	11.7686	45.1277	27.7099	44.8759
					-6.7676	47.0283	-4.37547	45.4549	16.2922	45.1488	21.0426	45.1058
					-1.9752	47.0478	-24.026	45.9479	3.99007	45.464	32.4133	44.9844
					-17.5386	47.4096	-27.4814	46.1168	-8.74843	45.7868	37.1836	44.9916
					-4.02747	47.2825	-5.70697	45.7813	-6.99753	45.8564	16.1386	45.5015
					1.38964	47.2915	14.8462	45.4703	-8.43399	45.9817	19.4823	45.5365
					19.5466	47.0863	-13.2826	46.133	-16.8116	46.2283	30.7342	45.4174
					-3.65083	47.5765	-27.5572	46.5185	-23.0263	46.437	21.8056	45.6914
					0.850635	47.6009	-3.5607	46.1386	-30.7968	46.673	20.7776	45.8115
					-8.2944	47.8548	17.225	45.8229	-14.1663	46.4826	11.0108	46.1018
					-2.6698	47.8603	6.78305	46.1317	0.0709189	46.3341	3.38014	46.3505
					22.537	47.5365	18.5014	45.9974	-8.40147	46.5823	-1.27576	46.5412
					2.9345	47.9663	5.64273	46.3547	-3.56353	46.598	-22.9864	47.0641
					15.8074	47.8499	5.19488	46.4637	13.1103	46.4068	-1.06876	46.7373
					7.71108	48.0862	14.4775	46.3781	0.444969	46.7283	4.99264	46.7194
					1.05585	48.2982	8.75706	46.5925	14.3001	46.5864	-10.1589	47.1145
					-0.926495	48.4317	-10.7626	47.083	30.5511	46.4027	-12.2994	47.2563
					-13.8829	48.7497	-7.80501	47.1237	9.92293	46.8633	-18.585	47.4788
					-7.18256	48.7371	5.34475	46.9607	-15.3535	47.4052	2.46834	47.1689
					25.5365	48.287	14.9116	46.8694	-28.7749	47.7399	-12.6704	47.5638
					1.19793	48.7964	5.73919	47.1529	-10.5128	47.521	5.60494	47.3079
					15.1714	48.6615	21.0283	46.9472	1.32307	47.4144	21.8964	47.0908
					11.7615	48.819	16.9304	47.1292	-2.98903	47.5899	21.4589	47.1994
					-9.29795	49.2732	8.93965	47.389	-23.2919	48.0449	2.19864	47.6745
					-7.7892	49.348	5.30168	47.5618	-16.6625	48.0292	3.10864	47.7569
					-7.29305	49.4397	-8.32693	47.9344	-15.2857	48.1054	19.3206	47.5412
					14.8444	49.1675	27.1002	47.326	-5.87277	48.0411	10.5086	47.8129
					18.4776	49.2066	5.27412	47.8625	14.4817	47.7857	-5.28496	48.2206
					14.9842	49.3654	-13.3343	48.3348	24.8757	47.7042	4.44724	48.1311
					10.2144	49.5457	-21.7609	48.6033	10.2563	48.0599	1.81734	48.2824
					-20.2832	50.1588	-4.00167	48.3482	4.17977	48.2663	1.19424	48.3946
					-7.07204	50.0367	2.81952	48.3118	-12.1471	48.6517	-2.51966	48.567
					15.291	49.7607	6.85022	48.3312	-9.9545	48.7136	11.8129	48.388
					11.6623	49.9218	8.84835	48.3914	10.0259	48.4647	12.7546	48.4697
					11.7525	50.0204	11.129	48.4455	-2.00513	48.7751	0.556644	48.8074
					6.3602	50.2112	10.7638	48.5529	4.3641	48.764	-14.3817	49.1984
					-12.8838	50.635	5.04329	48.7673	0.656369	48.929	-16.2029	49.3339
					-30.5852	51.0328	3.74969	48.8932	10.5138	48.857	10.4482	48.915
					-14.1648	50.8567	-14.0095	49.3485	-2.57703	49.1859	-3.97436	49.2959
					-6.13387	50.8218	-8.30454	49.3345	2.20394	49.2026	-6.50086	49.4452
					-19.7443	51.1508	12.8463	49.0114	6.99307	49.2191	11.8106	49.1887
					-10.2519	51.0913	8.25753	49.2032	-15.0309	49.7041	12.6642	49.2721
					0.525895	51.0101	6.76582	49.333	-4.94583	49.6281	19.8486	49.2323
					-13.0845	51.3391	6.10609	49.4462	-14.1609	49.8893	45.847	48.8261
					-29.4756	51.7149	11.7112	49.4343	-2.49843	49.7858	19.135	49.4464
					4.4545	51.2444	-2.21886	49.8129	-1.25713	49.8643	3.85434	49.844
					4.48383	51.344	8.25235	49.7035	2.60777	49.8969	-13.5389	50.2828
					-11.3051	51.7096	7.68047	49.8151	-18.7196	50.3698	3.50534	50.051
					1.9557	51.5867	5.94762	49.9497	-22.3217	50.5329	6.73664	50.0881
					-1.6414	51.7473	10.1316	49.9661	-5.76979	50.3439	-22.9198	50.7658
					11.421	51.6278	15.4301	49.9602	-11.0955	50.5372	-15.0798	50.7132
					14.4858	51.6763	-3.88798	50.4466	-15.1745	50.7086	-4.08636	50.5991
					-6.22632	52.1248	-14.1766	50.7524	-11.5671	50.7458	5.42164	50.5141
					-13.1567	52.3414	-19.9402	50.9678	-9.77563	50.8147	17.9582	50.37
					8.96275	52.0695	-5.45721	50.7781	-3.01067	50.7967	8.13764	50.6613
					50.0127	51.4793	22.694	50.3151	-5.2521	50.9361	-5.42536	51.0255
					6.09857	52.3179	18.4859	50.4991	-12.0712	51.1554	1.81514	50.9846
					-12.126	52.7245	11.47	50.7395	0.556069	51.035	18.674	50.7564
					-8.6011	52.7654	-4.28934	51.1547	-0.254331	51.1493	-3.36436	51.2856
					-4.7807	52.8012	6.535	51.0383	-1.86423	51.2777	5.62634	51.2106
					-15.2428	53.0773	-6.63197	51.4016	-4.24929	51.4195	0.912344	51.4025
					-11.984	53.1226	-19.2374	51.7538	-6.39313	51.5572	1.12564	51.4985
					8.8838	52.8718	-16.6605	51.8023	-1.31133	51.5686	-3.75036	51.6935
					25.5816	52.691	-18.1178	51.9315	10.942	51.4547	-1.60966	51.7519
					39.5754	52.5558	-21.8436	52.106	23.9136	51.3283	17.5766	51.4783
					33.2089	52.763	7.64259	51.6164	8.33742	51.7006	6.80094	51.7882
					47.6717	52.6199	5.52732	51.7588	-6.23863	52.0555	14.3326	51.7417
					46.9343	52.7324	24.6594	51.4762	-23.0019	52.4486	24.9786	51.6344
					39.8912	52.9509	0.444167	52.0605	-29.943	52.6701	6.70634	52.0903
					29.1855	53.2311	-9.0745	52.3509	-11.5265	52.4485	12.2698	52.0821
					-6.10229	53.9247	3.10889	52.2072	13.281	52.1152	-8.04636	52.5778
					-11.5149	54.1158	-0.374043	52.3769	16.4792	52.1596	1.98364	52.4825
					-17.9423	54.324	-0.759893	52.4848	4.16354	52.4749	7.12464	52.4825
					-5.57906	54.2162	-8.85746	52.7467	4.39391	52.5711	-0.264956	52.7265
					4.2831	54.1504	-19.6956	53.0636	15.5875	52.4757	-4.96386	52.9181
					9.65736	54.1602	-28.4305	53.3383	15.2758	52.5814	25.8452	52.4182
					18.861	54.1055	-15.8647	53.187	29.0605	52.4407	-1.00636	53.0412
					32	53.9846	-19.5147	53.3601	13.5168	52.8125	22.5626	52.6823
					4.90782	54.5404	-1.95876	53.1089	22.5448	52.755	-2.26956	53.2659
					-4.9025	54.8055	15.0632	52.8686	11.6846	53.0449	3.71464	53.2495
					-20.9621	55.1757	14.1985	52.9859	10.3457	53.1685	24.4506	52.9457
					-23.9615	55.3262	17.9054	53.0119	19.9944	53.1001	9.90064	53.3292
					14.5445	54.7788	14.3759	53.1824	15.9805	53.2705	-1.29306	53.6472
					10.0994	54.9536	21.4521	53.141	3.62147	53.5866	12.1446	53.4856
					-24.6404	55.638	-3.84837	53.747	17.3302	53.4473	12.0842	53.5869
					-6.74955	55.4372	7.62537	53.6176	30.562	53.3163	-14.7588	54.2097
					13.2725	55.2006	13.227	53.6056	28.0142	53.461	-4.19636	54.1041
					3.02017	55.4731	-9.78246	54.1658	29.2772	53.5391	-5.85836	54.2365
					-17.7168	55.922	0.0152369	54.0698	15.4601	53.8808	-4.04336	54.3013
					-1.71133	55.7529	15.5714	53.8586	-3.39823	54.3105	4.22294	54.2404
					5.3318	55.7346	17.3077	53.9239	-2.62583	54.3972	13.6446	54.157
					-1.42716	55.9484	-4.84743	54.4671	-19.2617	54.7881	14.3628	54.2431
					-14.6632	56.2711	-10.1459	54.6731	-16.3129	54.8367	3.13464	54.5618
					11.2654	55.9351	18.1603	54.2071	-1.63383	54.6805	-25.4569	55.2187
					26.8761	55.7727	19.7829	54.2747	-14.8005	55.0107	-4.91636	54.9188
					32.9473	55.7707	15.6075	54.4582	-10.6809	55.0389	5.07034	54.8244
					30.5409	55.9113	-14.2352	55.1551	-21.1996	55.3229	2.77864	54.9691
					21.335	56.1662	-4.59078	55.0622	-7.25233	55.1794	3.59594	55.0532
					-10.7909	56.8066	2.98144	55.0107	0.404319	55.1458	-4.45736	55.3101
					3.6336	56.6641	7.14478	55.0276	10.671	55.0666	7.41114	55.1791
					-3.33059	56.8814	20.7337	54.8559	5.31537	55.2604	15.906	55.1137
					0.746885	56.9129	15.3526	55.0635	-4.60163	55.5339	20.7776	55.1189
					7.36378	56.9017	20.4358	55.062	-7.4827	55.6844	-2.55386	55.6734
					15.9675	56.8571	14.9271	55.2721	-11.5184	55.8552	-1.69806	55.7568
					11.9374	57.025	9.27209	55.4853	9.14777	55.5943	2.50924	55.7749
					21.8379	56.9586	1.22446	55.7463	24.8134	55.4207	1.34524	55.8977
					8.8545	57.2771	6.10609	55.7486	30.8628	55.4152	14.6173	55.7393
					-11.7517	57.7238	9.105	55.7888	13.9342	55.8112	11.6383	55.8974
					-3.49296	57.685	12.7516	55.8158	-0.145931	56.1574	19.6546	55.8414
					13.4484	57.5002	23.5862	55.6992	6.09057	56.1487	16.8222	55.9966
					20.3517	57.4842	4.80558	56.1749	11.85	56.1482	16.0936	56.1109
					11.7389	57.7291	3.08479	56.3094	20.1001	56.1043	22.4182	56.0878
					0.336435	58.021	10.3211	56.2646	29.3992	56.042	-1.38586	56.6514
					2.1925	58.0899	3.5137	56.5009	14.2784	56.4064	0.562644	56.7136
					13.9062	57.993	0.165107	56.6679	11.0477	56.5631	4.92164	56.7288
					-1.00317	58.3439	-8.33381	56.9378	16.8451	56.562	-0.639756	56.9371
					1.4663	58.4024	-4.80437	56.9675	14.75	56.6988	21.0362	56.6151
					4.07788	58.4586	11.1169	56.749	4.31531	56.9813	6.56604	56.997
					-16.3411	58.9021	6.50744	56.9412	-16.0744	57.4378	8.09864	57.0672
					-6.9773	58.8448	6.8485	57.0344	-15.7519	57.5323	9.50634	57.1399
					-12.8297	59.0433	7.42727	57.1228	0.946369	57.3408	1.54824	57.3949
					8.38088	58.7867	-17.4167	57.7198	-1.78023	57.4886	-7.21236	57.6656
					16.0126	58.7585	-6.23578	57.5963	7.92814	57.4192	10.0751	57.429
					2.04592	59.0935	11.1979	57.3476	13.9721	57.4138	19.5706	57.3442
					5.04538	59.1431	24.6818	57.1779	18.4956	57.4349	0.836644	57.8091
					-30.1206	59.8347	-0.0536631	57.7727	13.6225	57.6203	-9.93036	58.1189
					-10.9668	59.6126	-6.49933	58.0017	7.52702	57.827	7.09464	57.8874
					-18.4339	59.8383	-4.9439	58.0706	-15.4754	58.3291	6.00164	58.0088
					-7.05852	59.7471	-7.18662	58.2155	-36.792	58.8018	-9.17566	58.4044
					4.0824	59.6599	10.471	57.9624	-17.1287	58.5584	-13.0754	58.5804
					-19.5841	60.158	9.7475	58.0769	-10.7838	58.5477	8.12264	58.2677
					-28.1383	60.402	15.1907	58.0682	-28.9565	58.9655	26.7121	58.0058
					30.8612	59.5098	-3.2007	58.536	-17.3563	58.863	11.5389	58.4013
					25.7124	59.6965	-13.479	58.8415	7.06357	58.5365	23.4076	58.2703
					30.0966	59.7229	-2.336	58.7188	6.01197	58.6551	18.6976	58.4621
					47.8928	59.5237	0.318397	58.7657	-8.01123	59.0003	11.3581	58.7051
					24.4924	60.0174	8.44184	58.7033	-5.99203	59.0652	7.07264	58.8886
					2.52176	60.487	-10.2648	59.1775	-6.8214	59.1799	21.6266	58.7053
					-10.0535	60.7986	-6.77666	59.2078	1.88687	59.1279	4.92164	59.1307
					-4.80327	60.8104	-14.1198	59.4548	0.884069	59.2457	-11.6568	59.5536
					-25.1591	61.2529	4.5231	59.1819	-3.29799	59.4189	-12.2624	59.6655
					-33.6659	61.496	13.103	59.1103	7.34	59.3332	-8.46866	59.6917
					-24.0495	61.4344	12.8308	59.2158	25.0166	59.1246	-3.51976	59.6954
					-5.02653	61.2146	4.94856	59.4734	43.5362	58.9012	2.31744	59.6818
					-14.7579	61.4784	-7.8653	59.8298	35.1044	59.1487	1.06964	59.8062
					-13.3281	61.5544	-1.11128	59.7948	23.0273	59.4599	10.9096	59.7146
					-8.7928	61.5783	-8.62493	60.0451	10.3837	59.7811	18.1673	59.6734
					3.12392	61.478	-10.3595	60.1799	4.64593	59.9815	14.2956	59.8489
					-10.3015	61.8039	6.06647	59.9513	-4.31707	60.2383	21.1441	59.8156
					5.13334	61.6444	6.22322	60.0483	-9.84609	60.4351	9.86204	60.1354
					23.8338	61.43	0.761107	60.2575	2.84632	60.3136	-4.86486	60.5222
					1.30168	61.9091	4.99679	60.2728	5.36147	60.3698	15.9211	60.2175
					-21.2259	62.388	8.84662	60.2959	-0.563291	60.5735	-5.50476	60.7349
					-7.01567	62.2492	-1.56258	60.6041	3.35587	60.6053	-14.5194	61.0105
					1.46858	62.2066	-0.949373	60.692	-4.55826	60.8437	2.66914	60.7758
					-18.8083	62.6477	-4.51154	60.8632	-10.9085	61.0549	25.8603	60.4243
					-26.2258	62.8726	-0.217293	60.8774	-21.6332	61.3425	15.5592	60.725
					-8.45676	62.6738	-5.82066	61.0895	6.79257	60.946	6.38924	61.0036
					-1.72487	62.6607	-4.99557	61.1731	25.9815	60.7109	9.58624	61.0414
					-7.33816	62.8552	0.0996469	61.1712	-0.135031	61.2675	-9.32266	61.5098
					16.0262	62.5624	-7.2073	61.4173	-4.52843	61.4444	-31.0808	62.0336
					11.1436	62.7446	8.19034	61.2096	-1.66633	61.4946	-14.9679	61.8199
					15.2436	62.7758	18.0828	61.1117	10.7713	61.3775	-19.7188	62.0125
					4.874	63.0503	13.6215	61.3009	12.0478	61.4554	-1.47606	61.7573
					-3.5516	63.2921	4.68501	61.5797	4.98207	61.679	2.51164	61.7797
					4.78603	63.252	9.45468	61.5843	5.13654	61.7765	0.289244	61.9231
					8.4666	63.2902	4.68501	61.7798	7.62187	61.8333	21.5556	61.609
					7.42917	63.4078	5.49976	61.8636	5.42653	61.9719	28.3112	61.5775
					-11.1879	63.821	6.88295	61.9359	-13.86	62.4091	20.2646	61.8343
					-6.09326	63.8354	-4.31345	62.2598	7.23703	62.1406	7.93694	62.1744
					8.52973	63.6896	10.1454	62.0708	21.3117	61.9949	7.21064	62.2887
					-10.1054	64.1031	7.61329	62.2214	23.5016	62.0568	1.30464	62.5038
					15.4759	63.773	8.16622	62.3104	23.6832	62.1539	4.11964	62.549
					35.5498	63.5355	8.44184	62.4049	-1.99703	62.7028	17.5549	62.3875
					36.7338	63.6157	4.97095	62.5744	-5.62613	62.8664	27.697	62.29
					-5.67155	64.429	7.24813	62.6289	21.5637	62.4915	23.9312	62.4634
					-6.38195	64.541	-10.3974	63.0819	13.7309	62.7286	9.30604	62.8483
					0.268795	64.5293	-6.88346	63.1118	-4.42548	63.146	18.7042	62.7654
					-12.3786	64.8421	-20.5999	63.4863	0.0167689	63.1686	9.94814	63.036
					13.8409	64.5013	-10.9021	63.3924	8.67887	63.1175	19.5813	62.9485
					7.7517	64.7038	-6.17723	63.3979	19.6827	63.0254	23.0279	62.9814
					-1.89626	64.9661	-18.3813	63.742	9.50557	63.3034	24.3171	63.0564
					-12.8815	65.251	-20.0728	63.8758	5.24223	63.4781	9.27564	63.4494
					-6.84652	65.2496	-14.7502	63.8694	11.316	63.4722	4.97764	63.6332
					7.53742	65.1078	2.38027	63.6269	3.52387	63.7085	-2.62706	63.8814
					-1.44973	65.3591	-1.01998	63.795	9.12877	63.7108	-3.69206	64.0022
					-4.041	65.5028	-10.2234	64.079	14.1835	63.7227	-5.14736	64.1306
					6.24067	65.43	11.2392	63.7499	8.07447	63.9296	26.0068	63.624
					9.1612	65.4809	7.03109	63.934	14.8855	63.9108	6.49934	64.104
					-3.60123	65.7957	-2.963	64.234	11.5193	64.0698	-9.75786	64.5206
					-12.1238	66.0391	-11.0451	64.4957	4.2367	64.2973	-14.0451	64.7042
					5.40623	65.8444	11.098	64.1529	-11.7568	64.6769	-16.2654	64.8475
					-0.660395	66.0466	8.26613	64.3095	-11.4696	64.7721	-20.3761	65.0277
					0.868675	66.121	-5.862	64.6921	-15.4727	64.9423	-11.659	64.958
					7.136	66.1157	-11.5911	64.9068	-22.5005	65.1653	9.70034	64.6421
					26.4431	65.8911	7.56162	64.6237	2.10097	64.8356	10.1573	64.7333
					12.5373	66.225	1.39844	64.8471	0.127869	64.9703	21.9936	64.6029
					23.4707	66.1413	12.9893	64.7153	-0.969801	65.0896	44.1636	64.2712
					36.6278	66.0201	4.04767	64.9942	4.88177	65.0876	42.4302	64.405
					21.3981	66.3764	-5.61223	65.2874	3.03061	65.2201	21.7346	64.9081
					15.6337	66.5734	-17.3874	65.623	13.9667	65.1293	3.23134	65.3686
					24.2691	66.5283	-6.46143	65.5046	26.9302	65.0029	-15.1469	65.8265
					1.04683	67.019	-16.0593	65.7966	35.3321	64.9563	-5.58696	65.7404
					5.97003	67.0363	-22.2174	66.0197	28.0901	65.1831	5.78164	65.6191
					21.7252	66.8714	-6.65953	65.8086	22.3714	65.3832	-4.16836	65.913
					30.5635	66.8229	1.21757	65.751	20.4118	65.5176	14.5049	65.6494
					10.485	67.2607	2.80746	65.8193	-2.03767	66.0101	24.9576	65.5459
					11.8247	67.3382	4.34395	65.8887	-12.5022	66.2932	-1.73736	66.1659
					4.47029	67.562	-2.42901	66.1241	-10.5697	66.3596	-5.02436	66.33
					5.51673	67.6445	-0.809853	66.1919	-3.10823	66.3294	-12.9354	66.5841
					-16.1426	68.1089	12.6827	66.022	13.9206	66.1321	-3.48106	66.5001
					-2.2571	67.9755	-10.7901	66.5915	6.21523	66.3669	-6.29836	66.655
					33.1525	67.4801	11.7181	66.2414	7.33727	66.4475	1.39064	66.6054
					30.2319	67.6293	17.5178	66.2257	16.49	66.3878	-27.608	67.2702
					18.207	67.9317	2.71789	66.6217	-9.66179	66.9449	-13.8124	67.1016
					3.3968	68.2809	7.73043	66.6215	-9.12243	67.0357	-5.83036	67.0462
					-12.0922	68.6415	5.56006	66.765	12.888	66.7513	5.69334	66.9219
					-32.9667	69.0926	6.27145	66.8507	0.629269	67.0657	6.64814	67.0034
					-23.0189	69.0255	2.99005	67.0165	2.00882	67.1418	6.02284	67.1156
					4.2786	68.6665	14.102	66.8943	2.64303	67.2309	37.5326	66.6021
					23.164	68.449	23.7723	66.8009	3.03061	67.3243	17.0851	67.1004
					15.7397	68.6739	6.28351	67.2507	15.2514	67.211	6.10064	67.4144
					18.9986	68.7192	1.07977	67.4548	5.46717	67.4822	-10.6159	67.84
					27.2573	68.6805	7.75972	67.4212	-6.84033	67.7974	6.55094	67.6058
					-1.35725	69.2618	-1.10611	67.6986	-24.6254	68.2084	3.15804	67.7719
					-10.1369	69.5096	-4.61662	67.8689	-14.1609	68.1257	-24.2864	68.4064
					-5.8497	69.5376	10.6656	67.6633	6.36972	67.8672	-19.0051	68.4037
					20.2164	69.1993	14.4276	67.6881	19.7641	67.7334	-2.95706	68.1912
					9.03716	69.4874	2.39061	68.0289	22.515	67.7855	-0.737056	68.2481
					4.29437	69.6673	-10.2234	68.3812	7.33187	68.151	11.4723	68.1104
					-4.9273	69.9225	5.8856	68.1591	27.5779	67.8974	25.0286	67.9465
					-9.26864	70.0956	10.7104	68.1627	-7.88653	68.6173	0.198644	68.5301
					-11.7877	70.2381	16.5084	68.1467	-2.23823	68.6188	-4.39276	68.7196
					0.571005	70.1304	7.12066	68.4345	-17.4458	68.9847	-6.37166	68.8582
					8.50267	70.0971	-18.0988	69.0389	-5.30633	68.8728	6.20624	68.7133
					4.05082	70.2721	3.86682	68.6996	1.47757	68.8545	-13.3319	69.1939
					3.09233	70.3883	18.1103	68.5149	0.152269	68.9778	16.971	68.7039
					-5.66927	70.6358	16.5015	68.647	22.4744	68.688	15.4446	68.8337
					-6.2038	70.7449	6.03375	68.9565	23.0137	68.7788	12.4919	68.9913
					-10.5789	70.9185	18.3446	68.8105	9.13151	69.1215	24.2953	68.8615
					5.9768	70.7402	3.83408	69.2007	3.74607	69.3158	6.68064	69.3046
					5.57762	70.847	-15.5822	69.6891	29.4399	68.9671	7.81834	69.3825
					10.467	70.8649	-25.249	69.9825	43.0158	68.8301	-9.24266	69.8148
					28.1639	70.6674	5.58933	69.4658	17.81	69.3707	-22.9371	70.1816
					5.31375	71.1518	21.1334	69.255	12.5113	69.5635	-15.5888	70.1386
					3.77792	71.2778	-0.0329831	69.7783	1.82724	69.8504	12.3471	69.6946
					40.3242	70.7632	-6.38909	70.0055	-12.8518	70.2071	8.01904	69.879
					-1.92332	71.5739	5.25688	69.8726	-29.6991	70.6016	-6.19036	70.2558
					-12.541	71.8525	-11.5291	70.3083	-30.9757	70.7242	24.3926	69.7603
					6.94655	71.6249	-0.740943	70.1927	-1.08909	70.3021	31.7969	69.7162
					-15.2653	72.0986	0.743877	70.263	-23.7825	70.7989	10.9029	70.2232
					-9.8054	72.1069	-3.33162	70.4446	0.0194689	70.4832	13.1922	70.2787
					-14.0746	72.2788	3.77379	70.4025	20.6585	70.2227	1.63834	70.6037
					-7.32914	72.2654	1.92898	70.5395	2.0061	70.6488	-4.88396	70.8308
					3.92228	72.1763	-7.73439	70.8328	-10.8272	70.9733	-0.859656	70.8526
					20.2367	72.0021	2.30792	70.7319	15.91	70.6063	0.446644	70.9272
					14.01	72.2069	34.0661	70.1968	22.7536	70.5869	-13.4891	71.2987
					14.8444	72.293	19.4901	70.5884	4.14457	71.0123	-15.388	71.4357
					25.9131	72.2069	-5.05931	71.1795	-0.606631	71.1955	-7.08706	71.3741
					28.1842	72.2688	8.40222	71.0103	8.01487	71.1451	-8.24256	71.4967
					25.5861	72.4126	6.86918	71.1412	15.8911	71.1076	22.9333	70.9897
					29.1088	72.4535	-4.98524	71.4783	-9.14409	71.6453	38.7162	70.7824
					19.0956	72.722	2.81607	71.4223	-28.867	72.0901	11.0386	71.4215
					6.4143	73.0354	5.40674	71.4705	-16.4186	71.9728	-1.92896	71.7741
					9.9663	73.0758	5.17249	71.5753	-3.88069	71.8539	-4.87536	71.9316
					-3.78614	73.4072	14.6877	71.485	-6.92983	72.0074	6.99264	71.8005
					35.0942	72.8534	5.10875	71.7767	-8.55057	72.1359	-4.35836	72.1216
					20.0721	73.2061	-15.577	72.2904	-6.87829	72.2069	0.862644	72.1201
					6.30832	73.5377	-5.0283	72.1795	0.482929	72.1785	-31.846	72.8571
					-20.2923	74.0852	-7.71889	72.3333	-25.2705	72.7287	-23.0877	72.7866
					12.7809	73.6291	1.41911	72.2506	-7.94616	72.5261	-24.793	72.9199
					10.3452	73.7702	-11.927	72.6176	-2.4686	72.5306	-4.17076	72.6184
					-13.6303	74.2735	-16.0352	72.7998	-2.94833	72.6392	8.38984	72.4739
					49.8683	73.3057	-13.4687	72.8485	0.144169	72.6854	-4.90576	72.8329
					11.5495	74.0502	-3.67956	72.7528	-9.05466	72.9463	19.2474	72.4626
					-8.1568	74.4818	12.3089	72.5331	4.43997	72.8107	20.4756	72.5387
					-1.567	74.4711	7.20162	72.7353	-7.55048	73.1204	-0.799356	73.0531
					5.50093	74.4523	0.227117	72.9748	-15.7329	73.3636	-5.40136	73.2428
					3.79824	74.581	12.3313	72.8329	2.92492	73.1378	-10.6484	73.4451
					8.9041	74.5953	6.33347	73.053	6.02821	73.1838	-13.1204	73.5933
					26.4003	74.4011	15.1958	72.9757	2.09827	73.3526	-3.29106	73.502
					7.6908	74.8159	-2.994	73.4396	-4.78863	73.5732	-8.50106	73.7035
					-16.1967	75.3178	5.77537	73.3643	1.68357	73.5603	-0.818756	73.654
					-20.7907	75.4951	12.0143	73.3395	-13.1391	73.9195	-18.6841	74.102
					-4.0004	75.3129	-0.153563	73.6829	-14.7951	74.0486	-25.7584	74.3398
					6.32186	75.2394	7.73043	73.6253	-10.792	74.0789	16.2446	73.6219
					16.3599	75.1707	15.7178	73.5656	35.3863	73.3722	13.7633	73.7703
					16.5607	75.2674	7.15166	73.8369	21.2385	73.7196	14.7246	73.8517
					9.88515	75.4798	7.54096	73.9292	13.8095	73.9496	0.647144	74.2259
					32.5165	75.1993	21.6811	73.7464	24.3716	73.8652	1.73344	74.3049
					18.3152	75.5382	-1.58498	74.3119	28.1715	73.899	7.76664	74.2874
					-20.2178	76.2864	7.0776	74.2386	3.28267	74.4341	17.0466	74.2068
					-1.6865	76.0748	2.00821	74.44	-4.85097	74.6765	9.37704	74.4562
					-8.0215	76.2815	-8.02033	74.7408	0.266099	74.6873	16.9686	74.4085
					-17.2838	76.5374	5.31718	74.574	17.7205	74.4825	1.99014	74.8003
					-13.4228	76.5725	10.0972	74.5786	-0.519881	74.9014	0.754644	74.9244
					-3.2945	76.5023	15.5421	74.5698	11.5681	74.7904	24.6342	74.5594
					-11.6051	76.7422	-2.78901	75.0364	5.16363	75.0025	-2.82556	75.1943
					-8.05758	76.7826	0.588857	75.0689	-0.0618611	75.194	-30.2442	75.8283
					17.7244	76.4491	6.0458	75.0599	3.16611	75.2378	-18.0784	75.6915
					21.4771	76.4861	-26.3084	75.8069	-11.0088	75.5857	23.4486	74.9828
					29.4088	76.4529	-22.7117	75.8351	-0.397931	75.5005	22.8942	75.0937
					5.6994	76.9517	-0.363723	75.4881	-0.181101	75.5969	-2.66636	75.6916
					-13.7859	77.3795	2.86086	75.5237	-14.2178	75.9423	2.58064	75.6895
					-12.7643	77.4624	15.0839	75.3793	3.49951	75.7329	-6.83266	75.9729
					4.38685	77.2741	27.9718	75.2216	10.5924	75.7092	-8.28136	76.1012
					23.8947	77.0461	-4.09125	75.9629	-1.96723	76.0289	-3.93136	76.1165
					29.7448	77.0479	-24.1466	76.464	3.03333	76.0417	11.5866	75.9144
					14.4159	77.4058	-2.9406	76.14	2.20937	76.1563	14.2163	75.9633
					6.14595	77.645	10.6691	75.9678	9.13697	76.1354	-10.0017	76.535
					-24.1262	78.2542	4.0184	76.2009	25.3826	75.9518	-9.60906	76.6274
					-19.0181	78.2684	-1.3886	76.4092	-3.9674	76.5648	-13.7154	76.8075
					13.4236	77.8229	29.808	75.8854	-14.3289	76.8461	-5.26366	76.743
					6.7526	78.0352	30.466	75.9722	-17.3916	76.9998	15.0266	76.4479
					7.19913	78.1278	-0.131173	76.6843	-10.4044	76.9779	2.50064	76.7919
					19.091	78.0279	0.490667	76.7719	4.13373	76.8241	27.5526	76.4041
					-3.2088	78.5031	-9.11413	77.064	6.03093	76.8911	18.5056	76.6804
					-37.82	79.1853	-5.37109	77.0892	4.58093	77.0167	2.19704	77.0981
					-27.3128	79.1087	-9.72563	77.2764	16.7556	76.9041	-2.28466	77.2854
					-12.0651	78.9523	-18.6173	77.5542	-8.88663	77.4524	-10.146	77.5386
					-15.66	79.1129	-1.40755	77.31	-17.7982	77.7083	5.91494	77.3259
					24.4653	78.5382	23.5862	76.9102	-6.14383	77.6049	-1.17236	77.564
					36.8691	78.4297	30.2266	76.8774	1.19841	77.5768	11.4506	77.4183
					6.80897	79.0354	19.7209	77.1876	13.5358	77.4614	3.49464	77.6733
					-24.3449	79.6594	5.31718	77.5757	1.98173	77.7635	-26.6231	78.3599
					-26.5754	79.797	2.89358	77.7243	-6.76178	78.0164	-16.2158	78.2573
					-32.4886	79.9966	17.1406	77.5396	-16.2478	78.2824	18.0163	77.6907
					-14.8481	79.8	-14.3317	78.269	-10.4397	78.2811	4.47764	78.0545
					-14.7737	79.8989	-27.3574	78.6296	-4.06499	78.2699	24.7483	77.7598
					-12.2771	79.957	-23.1975	78.6465	-3.53919	78.3609	16.5873	78.0188
					19.5737	79.5214	-1.09233	78.3044	-33.2009	78.9794	-2.33176	78.4873
					29.4471	79.4555	1.52417	78.3522	-23.5494	78.911	-9.28136	78.7227
					30.1688	79.5435	-13.8528	78.7597	3.10647	78.5454	-5.92536	78.7574
					14.1137	79.9136	-5.32458	78.6893	13.8475	78.4579	-23.1654	79.1933
					6.13692	80.1479	-3.16453	78.7461	-3.22203	78.8564	-15.1189	79.1366
					30.5995	79.8366	-0.804673	78.7989	-8.54243	79.0496	-7.61286	79.0905
					17.9093	80.1501	-9.45518	79.072	0.870509	78.9853	16.844	78.7143
					-6.35486	80.6583	4.96751	78.8835	12.8392	78.8764	0.170644	79.1391
					-2.81866	80.6989	-8.84368	79.2598	27.1253	78.7269	-4.57336	79.3316
					-1.00317	80.7685	-24.6479	79.6759	18.4929	78.978	-10.3914	79.545
					-15.5202	81.1128	-19.4389	79.6721	2.59424	79.356	-16.3451	79.761
					-15.2676	81.2086	23.3761	78.9158	-7.17373	79.6269	-11.5707	79.7681
					-16.4155	81.328	19.5607	79.0922	1.45047	79.5764	12.0411	79.4084
					0.176305	81.1491	12.3588	79.3362	-4.29263	79.7769	11.3599	79.5217
					23.0467	80.8646	5.14836	79.5804	-4.77237	79.8855	5.94114	79.7273
					14.8828	81.102	1.95826	79.7442	10.3999	79.7206	-3.86636	80.0184
					-9.77607	81.6168	12.6482	79.6306	-2.79113	80.0513	6.90434	79.9087
					-7.92677	81.6858	7.14822	79.8406	-4.44713	80.1804	45.5556	79.2561
					8.108	81.5163	-15.0706	80.385	-13.7516	80.4432	19.3616	79.8663
					8.04712	81.6174	-7.27792	80.3292	-31.2711	80.8495	9.80164	80.1525
					-13.6258	82.082	-14.5676	80.575	-16.0554	80.6838	21.3446	80.0278
					-22.7279	82.3352	1.5948	80.3519	1.50472	80.4772	-7.04176	80.6807
					-13.4476	82.2792	0.0703669	80.4824	23.0083	80.2017	-23.077	81.0931
					17.0974	81.8656	-7.5828	80.7357	3.93317	80.6352	-11.0448	80.9588
					29.5937	81.7556	5.38952	80.5763	5.54307	80.7072	-6.52436	80.9709
					25.6538	81.9219	-6.98337	80.9238	-7.9299	81.0429	3.57194	80.8743
					24.8555	82.0355	10.1144	80.6819	6.28837	80.8946	7.40884	80.8997
					28.2766	82.0781	14.121	80.7018	10.4568	80.922	5.88924	81.0294
					-10.2812	82.8266	7.06898	80.943	22.6072	80.8099	1.50064	81.2149
					-8.4184	82.8954	-4.36685	81.2717	6.94697	81.1837	3.68204	81.2725
					20.4916	82.5093	21.2057	80.8603	-9.26603	81.5672	16.4301	81.1243
					24.9682	82.5341	7.83206	81.2277	-9.1089	81.6647	10.207	81.3456
					4.68456	82.9754	-7.18146	81.628	-2.26803	81.6453	-1.69806	81.6775
					-11.8148	83.353	-3.82942	81.6611	2.64031	81.6598	-11.1181	81.9611
					-2.67655	83.2994	1.34504	81.6577	0.488309	81.7976	-22.4069	82.281
					21.9327	82.9856	3.75657	81.7094	19.6231	81.5634	-25.0924	82.4333
					8.03585	83.3195	6.41787	81.7565	19.1082	81.6726	3.86504	81.9695
					2.2083	83.5176	11.079	81.7633	-3.62323	82.17	-0.796956	82.1604
					-5.8745	83.7536	21.1782	81.6614	2.71617	82.1594	17.165	81.9107
					-9.80313	83.9198	9.55631	81.9938	20.2655	81.953	0.336644	82.3385
					8.71916	83.7084	5.01401	82.1848	52.4612	81.4906	3.70564	82.3729
					-3.57417	84.0153	-1.18879	82.4088	28.1769	82.0152	6.15434	82.4253
					6.20007	83.951	15.015	82.1849	19.886	82.2602	-12.3207	82.8852
					18.9557	83.8366	2.02543	82.5447	-10.4532	82.8906	-0.680656	82.7586
					17.0568	83.9686	20.8561	82.2681	-13.9847	83.0525	19.7196	82.4614
					20.6088	84.009	7.8045	82.6293	-2.84807	82.9581	-7.04176	83.0826
					15.654	84.1924	-11.033	83.106	4.85467	82.9237	0.515644	83.0355
					8.53875	84.4122	-23.9743	83.4649	6.41307	82.9966	15.001	82.8535
					17.2102	84.3665	-7.14183	83.2285	23.6209	82.7962	30.8226	82.6455
					24.339	84.3467	-16.0249	83.5062	13.0859	83.0804	20.946	82.9379
					5.99934	84.7552	-6.39943	83.4137	20.7262	83.0471	14.0416	83.1724
					-6.63902	85.0679	14.8048	83.0897	26.6916	83.0431	-2.18966	83.5886
					10.7354	84.8758	5.18626	83.382	19.0865	83.2762	-17.6344	83.9895
					22.0026	84.7864	23.5794	83.1143	-3.70723	83.7747	-1.76736	83.7805
					22.2371	84.8826	24.7576	83.1907	-9.73223	83.9801	4.65194	83.7556
					29.2983	84.864	18.1551	83.4229	-17.603	84.2179	-15.7438	84.2529
					-1.51965	85.4824	4.16309	83.8027	-20.0775	84.3613	-2.47436	84.0946
					-0.0176152	85.5572	-20.8996	84.4041	-6.56388	84.2254	26.0996	83.6382
					-4.6612	85.7354	-19.1254	84.4686	-15.0878	84.4745	26.8886	83.7229
					-8.4297	85.8989	3.58604	84.1143	-28.8779	84.8157	26.7982	83.8247
					9.01912	85.7056	5.65823	84.173	-25.2379	84.8523	10.8212	84.236
					-5.7031	86.0533	-2.38768	84.4341	-24.7799	84.9445	-19.3244	84.9231
					-25.3485	86.4838	-7.2693	84.6318	6.87382	84.4916	-23.6117	85.1067
					-13.9167	86.3916	-9.75662	84.7817	13.9152	84.4688	-26.9699	85.2721
					-8.883	86.4071	-1.55569	84.7177	6.95514	84.6906	-6.67096	84.9769
					-11.3006	86.5478	-0.839113	84.8033	17.0348	84.6146	13.3946	84.6862
					-5.8091	86.5556	-4.00167	84.9667	17.7747	84.7019	22.1206	84.6164
					12.0299	86.3557	-14.8519	85.2837	-1.62843	85.1412	15.934	84.837
					-7.02918	86.7763	-1.63148	85.1194	-15.1637	85.4779	4.12394	85.167
					-31.0611	87.2806	3.11063	85.1246	-0.181101	85.3163	7.06424	85.2098
					-3.6418	86.9196	14.6946	84.993	-28.3006	85.9078	23.3232	84.9933
					-2.17817	86.9951	9.0361	85.2061	-37.204	86.1636	20.3962	85.1504
					12.9027	86.8416	6.76582	85.3518	-9.30403	85.7763	21.172	85.2353
					2.50824	87.1165	6.25595	85.462	-15.8034	85.99	-0.316356	85.7539
					-9.44456	87.4176	-0.847733	85.7042	-17.1666	86.1141	-25.5151	86.3447
					-24.0856	87.764	5.1277	85.6848	-17.8225	86.2257	-13.3274	86.2074
					-30.9934	87.9802	8.39704	85.7194	-7.4041	86.1439	-9.48606	86.2327
					0.117685	87.5571	8.98443	85.8077	-18.6248	86.4401	7.01894	86.0114
					22.5912	87.2793	0.895457	86.0695	-32.7862	86.7878	13.0372	85.9942
					17.9138	87.4581	-9.49308	86.3772	-2.60416	86.3606	-16.1297	86.6623
					12.3727	87.6514	-17.2754	86.633	-8.69963	86.5673	-30.0568	87.0336
					-0.987395	87.9762	-2.23092	86.4322	-23.4112	86.9246	-31.973	87.171
					-15.2676	88.3164	-8.77996	86.6632	-3.86987	86.6833	-13.9054	86.9192
					8.8635	88.0107	-6.41493	86.716	-15.6272	86.989	-2.38596	86.795
					16.82	87.977	4.60577	86.5958	-24.62	87.2463	13.5479	86.5848
					13.1688	88.1385	-3.90177	86.866	-12.1309	87.1283	10.9549	86.7354
					33.0352	87.9045	5.06569	86.7867	-0.671731	87.0282	-4.41836	87.1348
					33.2968	88.0002	7.64259	86.8352	-7.01653	87.2393	-8.79856	87.3202
					-9.40398	88.8185	4.19065	87.0043	-32.1791	87.7792	1.34964	87.2226
					-16.0389	89.0302	-5.2884	87.2939	-35.3881	87.9354	28.6926	86.7902
					13.9513	88.6259	10.4658	87.0789	-27.2978	87.8943	-14.6038	87.7335
					37.8795	88.3236	1.44151	87.3594	-13.3261	87.7504	-6.69736	87.6796
					18.8114	88.7444	-7.45878	87.6375	7.61647	87.4846	7.10734	87.5108
					8.85675	89.0119	-2.22059	87.6328	-22.4761	88.1106	0.0543443	87.7483
					-4.3883	89.3348	-4.87155	87.7858	-9.69698	87.9875	-6.83266	87.9825
					-7.72832	89.4911	-14.0991	88.0706	13.0398	87.6904	-18.5571	88.3109
					-13.31	89.685	-15.1154	88.191	-8.80259	88.1723	-1.44406	88.0777
					20.0157	89.2247	5.36541	87.8814	-7.94888	88.2576	-3.24396	88.2128
					-2.60442	89.7052	13.6008	87.8168	16.8857	87.9239	-10.4928	88.4541
					-4.2981	89.8338	-0.0846631	88.1905	-16.6327	88.6097	-11.4694	88.5732
					-23.4248	90.2556	-19.4579	88.678	-26.0808	88.875	0.821644	88.4339
					-23.7586	90.3613	1.56552	88.3576	-19.0069	88.8516	-7.93436	88.7045
					-7.03143	90.1801	-0.346483	88.4959	-11.4831	88.8203	1.55004	88.6199
					10.8526	89.9795	10.9257	88.3705	-6.8214	88.8391	15.7836	88.4428
					7.95464	90.1283	6.82438	88.5526	-0.167531	88.823	19.4432	88.4716
					8.96275	90.2115	5.05879	88.6879	1.38817	88.896	33.2819	88.3022
					4.3846	90.3886	-6.03425	89.0101	3.52927	88.9588	22.1786	88.6185
					11.7705	90.3644	1.19001	88.9656	10.9312	88.9297	13.2029	88.8933
					26.398	90.2186	-0.0846631	89.0911	3.67021	89.1568	32.3466	88.6206
					9.22887	90.6074	11.5389	88.9586	-7.90009	89.4591	14.1666	89.0747
					5.749	90.7661	3.16057	89.2264	-15.283	89.6883	-5.73576	89.5624
					-27.2542	91.4212	6.95013	89.2506	-8.20093	89.6648	12.2546	89.3121
					-2.6901	91.1082	12.221	89.2451	3.98463	89.5521	24.4961	89.1738
					19.7812	90.8304	3.65839	89.5165	-6.21973	89.8306	2.13224	89.7094
					4.43196	91.1886	1.58792	89.6579	2.85442	89.7722	-19.1539	90.224
					-11.6795	91.5597	11.942	89.5509	3.11732	89.8678	-5.01766	90.0488
					-15.8968	91.7308	2.45091	89.8407	-1.02403	90.0404	16.2142	89.7354
					11.1932	91.3753	24.4906	89.5003	13.6577	89.8841	21.903	89.7247
					7.90953	91.5306	12.1866	89.8463	11.11	90.0288	-12.4309	90.4934
					13.8093	91.5315	8.42634	90.0216	8.16934	90.1804	-17.0074	90.6826
					4.874	91.7819	9.87841	90.0926	-5.20058	90.5142	-1.73736	90.4853
					6.67819	91.8516	-8.66455	90.5636	14.2486	90.2745	17.3351	90.214
					6.32636	91.9577	1.1969	90.4664	-1.70433	90.6535	0.483344	90.6422
					18.6738	91.8501	9.78884	90.3946	-21.5411	91.1003	-23.5014	91.2094
					36.9165	91.6434	1.05221	90.6693	-33.8269	91.4152	-15.595	91.1555
					4.75897	92.2843	17.2818	90.4447	-24.6525	91.3551	-6.19496	91.0725
					-8.01473	92.5993	13.8729	90.6129	-11.7948	91.2306	-0.988856	91.0712
					-0.238665	92.5686	20.9628	90.5712	13.6875	90.8855	21.9332	90.7249
					-6.7969	92.779	14.4965	90.8008	19.5798	90.8828	27.225	90.7219
					-10.9127	92.9484	0.209887	91.1866	6.88197	91.2048	6.76004	91.2206
					0.543935	92.8558	0.798987	91.2749	4.81667	91.3411	6.51894	91.3253
					26.301	92.5227	0.109987	91.3887	-12.8464	91.75	-1.85976	91.5886
					10.476	92.889	2.61282	91.4387	-15.2233	91.8917	3.64364	91.5815
					-20.5719	93.5112	18.0931	91.2291	-14.3696	91.977	0.944244	91.7341
					-30.0575	93.7709	13.1357	91.4284	-18.2128	92.1443	7.66334	91.7034
					-3.07576	93.4172	6.05441	91.67	-9.01403	92.0838	5.07864	91.8538
					35.083	92.8756	-4.02924	91.9718	-1.53903	92.0534	6.36124	91.9289
					23.7143	93.1669	14.2174	91.7068	-12.2745	92.3412	9.29094	91.9719
					-14.5842	93.9111	18.1241	91.7289	-9.59403	92.3945	14.9036	91.9627
					-20.6824	94.1138	6.90534	92.0534	-6.13293	92.4343	17.8569	92.0053
					-4.09062	93.9348	-5.70181	92.4056	6.14473	92.3199	17.7816	92.1068
					17.2237	93.6765	-6.10487	92.5137	17.3302	92.2247	7.05964	92.4157
					-9.7851	94.2308	2.65416	92.4386	21.9242	92.2446	12.7806	92.4044
					-1.52864	94.1921	-4.92494	92.6902	27.4478	92.2483	-5.91636	92.8685
					-2.96074	94.3163	-6.67159	92.8251	18.9157	92.4976	10.5646	92.6477
					-10.6737	94.5461	-11.8495	93.0288	32.7167	92.3566	-5.37116	93.0581
					-20.0555	94.804	-8.56636	93.0631	34.1043	92.4326	6.26894	92.9315
					-31.7467	95.1007	7.26707	92.8465	11.2293	92.9325	-7.58936	93.3015
					-25.5493	95.0966	-7.34165	93.2387	24.3689	92.8031	-2.19636	93.2965
					20.9584	94.4146	-4.08781	93.2739	25.6048	92.8817	2.07624	93.3134
					23.597	94.4703	3.76691	93.2168	5.59457	93.3315	-7.88036	93.6074
					-1.12044	94.9861	9.62865	93.1997	8.06092	93.3886	-13.3017	93.813
					-30.5108	95.5805	8.64681	93.3194	-0.0916711	93.6313	0.554344	93.6433
					-26.0522	95.6056	13.0737	93.3309	-15.8657	94.0071	0.644944	93.7416
					-27.0896	95.7232	0.478607	93.6828	-21.3513	94.2032	0.537044	93.8438
					-4.41536	95.4419	11.296	93.5664	-18.3862	94.2516	12.6726	93.7075
					18.0491	95.1642	-14.5332	94.183	-24.8639	94.465	10.8946	93.8422
					8.1125	95.4315	13.4768	93.7229	-19.5978	94.4731	-4.00466	94.2324
					8.08545	95.532	-8.53536	94.2633	6.75457	94.1129	0.140644	94.2518
					21.4027	95.4082	-16.1541	94.5159	15.4818	94.0606	-2.60136	94.4053
					14.9617	95.6166	-10.7764	94.5084	3.84097	94.3642	-9.92166	94.6479
					13.5229	95.7409	-5.82755	94.5095	6.89007	94.4111	3.63464	94.484
					-9.08598	96.2213	9.49085	94.3031	-1.83173	94.6637	-0.870756	94.6718
					1.42572	96.1446	23.8774	94.1154	28.99	94.2253	20.3078	94.3595
					-9.48966	96.4283	12.5345	94.4424	13.6523	94.5936	17.4406	94.5154
					-2.35634	96.4084	-1.34554	94.82	7.05537	94.809	6.45864	94.8293
					21.6102	96.1055	6.98113	94.7535	-7.66973	95.1665	15.8306	94.7469
					7.4337	96.444	8.12316	94.8307	18.8236	94.8038	11.1186	94.9387
					-9.94071	96.8363	-1.03894	95.114	20.363	94.8771	18.9346	94.8866
					-8.85594	96.9182	1.32437	95.167	6.98223	95.2111	-7.57636	95.503
					-14.6812	97.1162	14.2984	95.0076	-4.52303	95.5123	-5.23966	95.5575
					-5.16184	97.0563	30.3317	94.7869	0.827069	95.5191	15.5096	95.2535
					10.2279	96.8975	18.6995	95.1197	-4.1517	95.7062	20.2216	95.2618
					17.1064	96.882	-9.49308	95.7835	-14.459	95.9865	20.6183	95.3542
					17.0072	96.9838	-23.7211	96.1682	-0.373531	95.8406	-7.85236	96.0087
					-10.9533	97.5541	-7.46222	95.943	-0.812591	95.9485	-10.3704	96.1578
					-3.838	97.5345	-0.515293	95.9041	8.97157	95.8777	19.0896	95.6842
					-10.4684	97.7462	-9.09518	96.1758	8.34827	95.9888	29.8566	95.5746
					-7.15775	97.7906	15.7005	95.7799	-5.21683	96.3261	17.6606	95.9122
					7.79227	97.6393	13.0651	95.9329	-17.5651	96.642	23.7913	95.8929
					22.74	97.488	6.00963	96.1741	-21.7931	96.8161	11.1854	96.2385
					17.2079	97.6811	-9.80314	96.5904	-2.95923	96.5872	-9.51636	96.7417
					8.16663	97.9333	-4.26694	96.5797	-3.38198	96.6948	-13.8064	96.9253
					10.679	97.9912	-4.86466	96.6917	-11.082	96.9295	-17.9598	97.1063
					14.5986	98.0254	-10.99	96.9142	-3.15163	96.8912	20.45	96.4584
					17.1199	98.0831	-10.9555	97.0135	16.3084	96.6513	35.2396	96.2704
					18.0018	98.1683	-3.37468	96.962	18.6447	96.7107	29.191	96.4883
					6.28578	98.4655	6.87606	96.857	-12.5591	97.3562	9.40504	96.9737
					-0.730295	98.6836	-2.50307	97.1446	-21.2728	97.6086	2.92534	97.2
					9.5536	98.6108	-8.82646	97.3714	-3.42533	97.3969	1.26804	97.3323
					12.4584	98.662	-11.0726	97.5163	10.8282	97.2481	25.7399	96.9558
					-20.378	99.3144	-20.0556	97.7961	-1.46579	97.5631	19.1741	97.1838
					-30.4995	99.5847	2.5129	97.4447	20.2655	97.2836	-17.0954	97.9902
					2.88036	99.1234	-5.00763	97.6952	10.7306	97.5504	2.24414	97.7136
					20.6021	98.9255	-6.37875	97.8226	24.0409	97.418	35.6596	97.163
					34.9499	98.7843	13.6714	97.5216	5.06604	97.8498	33.5516	97.3041
					10.1874	99.3009	7.97331	97.7357	-15.4157	98.3079	12.8409	97.8075
					0.913775	99.5569	10.6053	97.7831	-13.196	98.3693	5.39964	98.0525
					3.57497	99.6123	21.1523	97.6722	-32.7591	98.8113	9.85364	98.0658
					23.8947	99.3707	-3.57622	98.267	4.56733	98.2593	22.4031	97.9215
					-0.971595	99.889	0.556127	98.2844	6.64347	98.3232	23.69	97.9965
					0.771705	99.9598	2.84536	98.3387	2.69993	98.4923	2.05464	98.518
					14.3257	99.8319	11.8834	98.258	-0.958971	98.6565	-1.89216	98.6949
					5.1311	100.087	4.23372	98.511	-2.69633	98.787	14.6086	98.4736
					2.49695	100.231	-8.13573	98.8585	-10.315	99.0203	3.57864	98.7885
					-15.0398	100.626	-2.49447	98.8457	-1.02133	98.9581	1.92064	98.9209
					-26.722	100.923	-15.7234	99.2103	4.48334	98.9622	0.590644	99.0469
					-23.4541	100.968	10.9894	98.7761	-9.75393	99.3111	41.486	98.3505
					2.38193	100.633	9.78368	98.9002	-21.6169	99.6186	40.3266	98.4732
					8.35157	100.633	-2.37906	99.2437	-9.84337	99.5131	-2.03036	99.3981
					-13.1296	101.095	8.96547	99.117	-12.9765	99.668	3.90194	99.3827
					-7.372	101.098	29.3154	98.8101	-4.98919	99.6287	4.96664	99.4621
					16.0961	100.803	37.065	98.7551	-0.877631	99.657	7.10514	99.5205
					15.2255	100.918	11.365	99.3691	2.94657	99.6904	3.94494	99.6821
					7.14726	101.154	-7.86012	99.8536	13.5791	99.6048	-12.5624	100.104
					16.8584	101.091	-10.0805	99.998	12.0207	99.7323	-14.4461	100.24
					10.9338	101.291	-4.10329	99.9785	9.04207	99.8845	-22.8208	100.504
					25.1441	101.152	-11.7789	100.232	-25.6879	100.592	-29.1708	100.727
					-0.220595	101.678	3.86682	100.019	-36.9655	100.889	-11.8939	100.491
					14.4024	101.533	17.0389	99.8561	-44.5543	101.122	4.43434	100.273
					19.197	101.552	-2.30155	100.343	-1.90216	100.477	20.1956	100.066
					27.1896	101.518	-15.3669	100.704	10.5463	100.359	8.01244	100.404
					24.7562	101.659	9.27899	100.311	33.2072	100.063	12.1402	100.423
					8.89733	102.026	13.7937	100.321	20.1164	100.392	-5.04386	100.858
					6.15044	102.172	9.37372	100.51	1.40987	100.819	15.5743	100.557
					-8.60786	102.52	10.5502	100.586	8.12057	100.802	9.59914	100.773
					-12.0742	102.679	-0.687543	100.911	7.64897	100.911	-4.29136	101.144
					6.91272	102.459	-21.9607	101.436	16.4765	100.857	14.7186	100.873
					36.2399	102.066	-4.67518	101.191	25.3121	100.803	5.44514	101.154
					26.2424	102.334	0.135827	101.195	29.0225	100.838	-10.9714	101.574
					10.3384	102.702	6.32313	101.171	6.04177	101.34	6.86564	101.327
					-4.81454	103.057	2.78335	101.342	9.40524	101.381	26.0521	101.053
					-7.0788	103.195	7.55301	101.347	-1.76393	101.677	27.9966	101.115
					40.4888	102.495	7.64431	101.445	-15.3941	102.015	8.05994	101.604
					5.82345	103.178	-13.4204	101.966	5.90082	101.743	9.56004	101.674
					-13.2469	103.599	-14.4712	102.087	-0.677091	101.958	-1.60566	101.992
					11.1594	103.289	3.10029	101.836	2.86797	101.996	17.1433	101.727
					24.6818	103.162	-1.71588	102.032	3.88977	102.079	8.11584	102.003
					9.937	103.51	-3.41947	102.167	8.36987	102.101	17.0186	101.93
					0.649925	103.766	-1.59876	102.23	9.45677	102.182	7.46464	102.216
					4.556	103.8	8.56587	102.127	-3.18958	102.503	9.23464	102.281
					28.8675	103.492	8.76912	102.223	0.612969	102.537	2.62364	102.51
					16.3802	103.802	9.88703	102.301	12.7308	102.425	14.1301	102.386
					4.81534	104.096	7.20678	102.454	19.0946	102.414	17.2256	102.426
					11.6938	104.081	-10.8487	102.915	2.66467	102.802	8.48894	102.696
					7.11795	104.258	8.34709	102.631	-5.82397	103.05	20.9953	102.553
					17.3162	104.186	-0.286193	102.904	-10.8381	103.238	25.2846	102.569
					22.192	104.205	16.2586	102.673	-14.6704	103.405	0.905644	103.144
					-7.89746	104.811	2.55596	103.048	0.957219	103.232	-2.17436	103.304
					-10.7052	104.958	-1.09233	103.221	-0.996931	103.367	17.0676	103.029
					-14.3722	105.12	1.47423	103.269	-7.56403	103.581	22.8926	103.016
					-4.1267	105.048	12.302	103.153	-8.89743	103.705	8.36364	103.399
					9.19503	104.924	10.1144	103.297	-17.3591	103.953	19.6719	103.279
					7.12921	105.059	-4.94218	103.698	-2.20843	103.788	14.1772	103.486
					-10.27	105.451	8.09216	103.537	0.355529	103.844	0.683644	103.849
					-0.161975	105.381	0.545787	103.788	-15.058	104.213	0.170644	103.959
					22.4829	105.101	-3.20587	103.963	-3.82379	104.117	9.01464	103.887
					-10.6985	105.759	7.23952	103.854	-1.55253	104.178	7.46464	104.017
					-17.1958	105.968	19.2524	103.714	11.8364	104.044	19.9544	103.874
					-11.578	105.974	-1.88641	104.237	14.8665	104.091	38.0243	103.622
					-1.19035	105.899	-13.0863	104.561	-29.5798	104.968	20.3636	104.066
					16.2742	105.706	-3.73295	104.474	-39.234	105.237	8.49734	104.397
					14.8331	105.83	6.69175	104.366	-16.0879	104.933	-11.1674	104.88
					6.35342	106.073	5.93729	104.481	-7.13573	104.877	-9.40636	104.946
					-7.41257	106.404	-0.0261031	104.7	1.04937	104.834	20.2536	104.469
					1.4821	106.355	22.2392	104.355	-7.68326	105.087	17.07	104.631
					6.37598	106.373	21.8465	104.463	-24.4249	105.479	-12.7304	105.311
					-2.36536	106.62	-2.03627	105.041	-18.8633	105.482	-18.2634	105.519
					5.7355	106.584	-15.6718	105.414	-30.1246	105.779	-11.782	105.493
					13.4935	106.553	-9.8772	105.398	-44.3267	106.128	13.1386	105.108
					-5.52042	106.973	1.09355	105.278	-33.2686	106.035	12.05	105.229
					5.5573	106.887	1.81873	105.364	-21.3432	105.926	9.49124	105.379
					5.92268	106.981	-18.743	105.875	-32.9461	106.229	11.7696	105.434
					-2.11275	107.216	-6.76289	105.736	-45.0937	106.542	19.0056	105.394
					9.59421	107.119	16.312	105.374	-36.5942	106.494	19.2196	105.49
					20.4374	107.037	16.6273	105.468	-36.7107	106.596	21.8639	105.538
					-1.39333	107.504	12.0643	105.659	-14.787	106.313	-4.64286	106.154
					-12.108	107.785	17.8347	105.644	11.9313	105.946	1.41014	106.137
					2.19025	107.644	16.8598	105.764	1.26617	106.233	10.5841	106.058
					14.8805	107.531	0.640517	106.188	-20.4678	106.713	-3.79336	106.438
					2.0256	107.847	3.28288	106.235	-20.7063	106.817	2.55234	106.415
					-7.66065	108.11	6.55912	106.27	0.301369	106.55	-2.51536	106.613
					13.6785	107.852	-14.3041	106.787	-14.955	106.917	10.1293	106.467
					-15.6871	108.446	-21.4353	107.03	-8.35273	106.902	34.9202	106.084
					-16.9703	108.567	-4.62523	106.794	-12.5916	107.076	-3.70936	106.937
					-6.81946	108.497	-6.43215	106.93	2.91404	106.905	-9.14766	107.143
					16.4772	108.205	-11.8392	107.138	30.9495	106.516	-9.82666	107.256
					30.8138	108.064	-19.4768	107.391	26.3095	106.697	-7.78136	107.316
					-7.17126	108.803	-15.5288	107.412	26.1577	106.8	-7.59606	107.413
					-8.53118	108.926	-7.68271	107.355	8.519	107.208	-2.39666	107.412
					0.888965	108.868	-7.02815	107.442	-15.8738	107.735	-0.275656	107.47
					-13.3236	109.207	3.08823	107.34	-23.4247	107.967	23.444	107.109
					-8.79505	109.231	8.16796	107.338	6.92261	107.537	28.2921	107.114
					0.794255	109.17	1.9772	107.562	13.01	107.531	-8.51836	107.931
					0.0793348	109.282	5.36367	107.594	22.2278	107.47	5.34834	107.761
					15.3045	109.126	5.20522	107.698	11.9556	107.749	5.72314	107.854
					27.8188	109.015	5.16042	107.799	-9.71323	108.228	20.6613	107.663
					-3.56062	109.643	25.264	107.497	-20.1452	108.511	20.0836	107.775
					-13.3551	109.908	26.3888	107.574	-28.7858	108.762	12.6946	108.019
					-31.1716	110.308	21.4055	107.774	-8.65353	108.51	8.39604	108.202
					-9.8302	110.049	4.11313	108.22	-9.04923	108.617	9.54494	108.28
					34.7266	109.4	9.07916	108.221	-6.35523	108.671	5.99934	108.449
					9.72503	109.92	10.3004	108.296	12.9178	108.434	1.20314	108.643
					5.1897	110.097	-5.91194	108.721	3.17427	108.704	5.53164	108.658
					21.6282	109.92	2.23558	108.658	-12.1824	109.073	-3.38606	108.932
					10.3971	110.209	33.1635	108.139	-23.7093	109.375	11.2246	108.748
					-15.9419	110.752	13.1495	108.64	-8.31748	109.206	-0.120356	109.069
					-19.2052	110.907	10.4813	108.793	1.65377	109.132	-11.8788	109.398
					-23.2557	111.076	-13.2447	109.368	9.01227	109.103	-25.241	109.758
					-4.86416	110.866	-12.8107	109.459	14.0751	109.115	-22.6804	109.808
					1.24756	110.864	-14.1921	109.587	-2.33853	109.502	-0.626956	109.479
					33.4862	110.422	2.5198	109.353	-19.0205	109.894	15.9946	109.255
					38.5515	110.437	-9.48274	109.693	-23.0561	110.065	8.97164	109.492
					14.4723	110.942	-2.67878	109.657	8.95267	109.605	-0.0535557	109.768
					16.387	111.01	-19.5113	110.093	-7.6101	109.995	-7.85006	110.02
					-14.2798	111.625	9.80779	109.607	-33.312	110.544	10.0606	109.771
					-8.30566	111.625	25.0659	109.402	-34.2931	110.662	-6.03336	110.185
					17.6094	111.289	17.287	109.658	-56.8971	111.157	-6.43606	110.293
					-5.96922	111.786	17.3645	109.756	-15.8846	110.54	24.397	109.792
					13.7687	111.554	-11.5567	110.435	-10.9708	110.555	33.1593	109.722
					13.4868	111.659	-8.44406	110.473	-12.5916	110.683	21.4332	110.05
					-5.54975	112.079	16.1243	110.081	-4.32517	110.639	-11.933	110.8
					-27.261	112.545	-3.97411	110.583	3.40193	110.604	-18.2506	111.023
					-20.5809	112.532	-1.13885	110.627	-8.76193	110.917	2.97734	110.71
					-1.90076	112.318	1.9152	110.665	-32.2224	111.427	3.95764	110.791
					3.58624	112.326	7.84928	110.647	-30.1274	111.491	11.149	110.751
					9.3867	112.329	2.86431	110.847	-16.7574	111.357	-13.0859	111.323
					16.1096	112.316	15.8091	110.688	-3.07573	111.218	5.46684	111.062
					15.106	112.433	14.0796	110.823	-5.23853	111.356	20.4696	110.869
					19.4045	112.46	-13.8218	111.481	2.90867	111.314	19.937	110.98
					9.19503	112.732	-21.6799	111.738	-12.8301	111.689	28.5679	110.912
					11.2022	112.799	-15.3445	111.711	-5.4581	111.661	12.9488	111.316
					25.8928	112.652	-15.4737	111.814	2.00882	111.631	2.00064	111.629
					11.0962	113.001	-6.03081	111.725	7.36707	111.637	3.33704	111.704
					-2.7307	113.333	-6.03425	111.825	-20.6413	112.227	4.94964	111.772
					-13.9753	113.623	13.7438	111.53	-39.3939	112.655	19.2212	111.594
					-15.8314	113.754	8.73639	111.73	-38.5835	112.741	11.3621	111.847
					0.866425	113.573	-1.17501	112.028	-41.9145	112.899	-3.27596	112.233
					-18.4452	113.998	-7.24002	112.25	-23.1862	112.672	10.9896	112.055
					-8.82888	113.936	6.16122	112.082	-1.52543	112.394	23.4076	111.913
					-13.513	114.115	-12.914	112.563	9.83617	112.295	7.54924	112.322
					-20.6734	114.336	-10.0305	112.606	29.4805	112.052	8.40494	112.405
					6.82027	113.974	20.3152	112.099	22.5584	112.274	-4.91436	112.765
					3.54114	114.129	15.4284	112.296	14.2025	112.52	-17.4854	113.11
					-22.861	114.673	5.12081	112.603	3.59433	112.805	-10.4844	113.074
					1.10773	114.37	10.5192	112.595	-0.921031	112.984	-9.94136	113.163
					7.71108	114.359	17.3645	112.558	5.61893	112.97	18.0616	112.718
					23.7007	114.19	23.8464	112.529	21.9459	112.785	15.6711	112.864
					16.935	114.404	14.7032	112.812	-1.40617	113.293	-1.36636	113.296
					16.0329	114.519	13.3407	112.939	6.58111	113.254	0.284644	113.364
					8.55904	114.745	9.79746	113.11	32.1041	112.908	-13.1354	113.726
					-10.4436	115.165	3.52747	113.335	16.2596	113.285	-21.9324	113.997
					-22.6806	115.471	4.95545	113.407	-21.5438	114.046	2.38664	113.624
					-17.8746	115.49	-3.981	113.685	-34.3283	114.37	32.1156	113.145
					-25.6958	115.722	6.73999	113.571	-37.4506	114.524	32.3166	113.241
					-23.8916	115.791	16.9304	113.467	-1.34383	113.994	26.8716	113.447
					-14.7353	115.738	5.15698	113.803	3.42902	114.011	23.5926	113.611
					-24.6178	116.004	-6.66469	114.139	9.92567	113.997	7.06204	114.033
					-2.24806	115.728	-11.7444	114.341	-9.31757	114.434	-12.6227	114.516
					4.71612	115.711	-9.36217	114.394	-18.8579	114.701	-23.573	114.83
					-6.10229	115.993	-8.82474	114.483	-19.9583	114.82	-17.938	114.82
					-7.14873	116.111	-1.21463	114.431	-28.8968	115.076	-2.11866	114.612
					-22.8384	116.475	3.35177	114.439	-34.3392	115.272	6.32864	114.548
					-17.2364	116.48	13.966	114.327	-33.377	115.355	13.3863	114.51
					12.3569	116.083	25.1675	114.203	-42.9824	115.623	3.94494	114.794
					12.8485	116.175	18.2499	114.442	-22.9857	115.374	1.71384	114.938
					-11.4111	116.683	14.5068	114.617	-28.3169	115.567	1.22064	115.047
					-4.85964	116.673	1.79289	114.971	-12.7082	115.395	-14.6294	115.456
					3.2953	116.636	1.84112	115.07	1.90851	115.24	-16.7376	115.597
					4.06208	116.723	5.99241	115.087	-14.0606	115.619	18.7256	115.007
					1.23854	116.871	5.33613	115.2	-7.31193	115.601	31.0188	114.867
					-14.1016	117.229	10.3676	115.2	6.89824	115.453	9.53864	115.386
					-2.22328	117.129	-2.20163	115.551	6.38597	115.562	-8.04406	115.828
					9.51528	117.032	-1.80545	115.643	-17.2262	116.075	-2.71366	115.825
					9.15218	117.138	-8.24426	115.872	2.18501	115.836	19.8722	115.485
					-21.792	117.758	8.08872	115.646	6.367	115.863	-5.56736	116.08
					-23.7383	117.891	2.76267	115.852	-4.71273	116.157	-9.35906	116.254
					-14.4309	117.835	5.68925	115.894	-8.06813	116.316	-22.6154	116.612
					0.487535	117.684	9.16357	115.924	-10.7513	116.463	-18.0699	116.624
					0.345455	117.787	14.5154	115.917	-7.93263	116.514	27.4126	115.838
					5.7039	117.797	5.98551	116.188	-26.5741	116.94	23.1446	116.022
					6.89016	117.877	-0.375763	116.415	-20.6927	116.937	-8.37186	116.735
					1.99404	118.059	-6.19445	116.632	-4.18693	116.749	-3.43976	116.739
					3.48474	118.134	-12.7504	116.863	-10.4261	116.958	-13.808	117.041
					-1.40912	118.317	-25.6969	117.222	-0.986061	116.893	7.89364	116.719
					5.3566	118.303	11.2065	116.584	12.7661	116.753	13.5436	116.709
					28.9961	118.005	36.0625	116.187	9.76027	116.906	-11.0147	117.287
					26.9799	118.139	13.8333	116.731	29.2691	116.665	3.60434	117.103
					-5.57682	118.787	4.71945	117.014	29.3017	116.765	12.7139	117.025
					-5.1145	118.879	6.45404	117.079	17.7178	117.068	22.2136	116.94
					8.02455	118.759	20.2136	116.904	7.68697	117.343	3.56564	117.404
					3.32462	118.938	10.6535	117.195	26.7648	117.11	15.0161	117.281
					-0.450635	119.101	1.41049	117.48	16.631	117.387	26.6926	117.153
					14.3889	118.952	7.09999	117.467	-11.6213	117.981	10.8426	117.562
					31.0077	118.772	1.21585	117.684	8.97702	117.721	7.52964	117.727
					31.3257	118.867	-13.1018	118.071	9.65731	117.81	24.7566	117.491
					1.08968	119.476	0.0824269	117.907	15.4303	117.809	-9.56836	118.26
					0.372505	119.588	4.89688	117.911	17.7016	117.869	-29.3194	118.745
					5.952	119.594	3.5378	118.038	34.603	117.674	-22.9244	118.72
					7.07961	119.675	6.45232	118.08	19.5771	118.037	5.09824	118.275
					-20.8764	120.246	-7.95487	118.468	0.474769	118.471	15.283	118.176
					-29.859	120.497	-6.84728	118.546	-1.4956	118.606	0.284644	118.568
					-27.385	120.555	17.6591	118.156	16.116	118.398	-5.33936	118.778
					-15.3826	120.454	20.5598	118.198	16.6282	118.489	-18.1432	119.127
					10.7489	120.114	4.82108	118.613	11.2266	118.684	5.91094	118.759
					5.72195	120.299	0.866167	118.792	7.00393	118.858	12.1792	118.737
					-9.1852	120.65	-5.32629	119.016	-3.75603	119.146	-7.96236	119.229
					-10.9037	120.779	-9.46034	119.199	-12.2014	119.394	5.10464	119.075
					-13.9708	120.93	-10.1924	119.313	-35.1739	119.896	11.5736	119.049
					-5.90608	120.895	-13.3808	119.477	-36.7134	120.023	21.1786	118.962
					14.8038	120.647	-10.5421	119.521	-23.8638	119.898	12.8494	119.224
					-15.218	121.252	3.37589	119.342	8.05282	119.441	-2.97236	119.633
					-31.0633	121.618	8.31609	119.343	35.8579	119.055	-17.561	120.017
					-9.79863	121.361	23.5501	119.139	15.4004	119.513	-11.7669	120.004
					-12.4936	121.506	7.62363	119.558	20.1001	119.531	6.53804	119.748
					4.026	121.329	-15.1585	120.113	4.83297	119.898	15.307	119.677
					16.8335	121.213	-18.0178	120.271	3.18782	120.027	9.06884	119.899
					-11.1405	121.784	-10.0253	120.211	2.11723	120.146	4.56804	120.086
					-13.4747	121.923	2.8798	120.053	4.43182	120.205	-2.34686	120.321
					-16.6861	122.077	13.0892	119.949	-14.7707	120.641	-3.28936	120.439
					5.7806	121.8	1.43633	120.282	-14.2693	120.733	13.9466	120.204
					-13.1116	122.217	-14.1284	120.693	-5.52853	120.68	19.0791	120.204
					-14.5459	122.342	11.0842	120.289	11.1941	120.488	-2.43336	120.723
					-18.5332	122.509	27.1415	120.068	11.6088	120.581	-1.05596	120.796
					-12.8409	122.513	17.2749	120.365	30.4752	120.352	-17.9514	121.225
					15.8908	122.13	-7.92041	120.969	18.5092	120.661	-19.4664	121.355
					35.3987	121.902	12.2107	120.667	1.39357	121.06	7.11564	120.937
					-1.7181	122.627	28.4334	120.442	1.04127	121.167	-0.271356	121.181
					-30.1409	123.205	-12.6005	121.363	0.144169	121.282	-0.980356	121.295
					-29.426	123.293	-16.2023	121.535	-16.6408	121.676	20.0836	120.985
					5.6543	122.803	-19.153	121.694	-10.5779	121.67	32.1546	120.85
					32.2775	122.455	2.18219	121.367	7.17737	121.46	24.8194	121.093
					0.602555	123.088	15.3354	121.204	0.607609	121.675	28.8739	121.114
					-16.3253	123.473	19.5642	121.22	0.160409	121.783	13.8108	121.508
					2.9525	123.249	-14.6073	122.004	3.25557	121.829	-7.17106	122.016
					21.9552	123.029	-24.5462	122.302	14.3055	121.736	-6.31336	122.1
					12.5711	123.287	0.0858669	121.91	18.9293	121.756	-14.388	122.357
					4.30792	123.526	11.594	121.78	14.1727	121.939	-0.0383557	122.178
					-1.90753	123.731	19.2558	121.726	16.4521	121.999	7.19964	122.137
					-9.77607	123.963	0.595737	122.2	12.72	122.165	23.5302	121.919
					-5.09193	123.985	1.19862	122.288	-5.65866	122.586	30.5576	121.882
					12.0682	123.796	3.59466	122.34	-38.6621	123.263	-3.21376	122.64
					27.9609	123.629	24.4441	122.023	-24.5035	123.116	-0.984856	122.696
					10.1084	124.029	9.31859	122.426	-17.0853	123.086	14.0806	122.503
					-5.2949	124.389	-1.647	122.745	1.40441	122.864	5.57264	122.769
					-11.1495	124.587	-2.39973	122.86	3.09834	122.934	7.74964	122.827
					-15.0691	124.753	-11.0692	123.134	-5.11933	123.178	23.6876	122.616
					-24.4104	125.01	6.4506	122.883	17.9996	122.874	20.3896	122.781
					-22.3107	125.075	11.2289	122.888	10.7252	123.101	9.97394	123.083
					2.27368	124.762	10.7087	122.998	-8.49633	123.538	-8.39136	123.541
					-34.7394	125.484	8.34709	123.145	10.2021	123.311	-5.19886	123.579
					-32.5676	125.548	-1.01136	123.433	9.06373	123.431	-21.7384	124.001
					-4.05	125.168	-2.78729	123.568	-12.5049	123.908	-23.9734	124.145
					20.5186	124.855	-5.81032	123.729	-7.30653	123.918	-28.2049	124.327
					5.6295	125.206	17.7245	123.358	13.9288	123.647	-4.36036	123.963
					14.7925	125.152	15.9727	123.493	18.4387	123.668	7.68684	123.829
					-5.76175	125.598	0.764547	123.898	-14.2693	124.34	6.47544	123.952
					-15.6916	125.865	-17.1135	124.355	-24.2134	124.614	5.07034	124.08
					-10.7729	125.882	-7.08155	124.255	-6.79697	124.41	0.901244	124.261
					-0.940025	125.817	1.74467	124.178	11.0125	124.199	-26.3451	124.892
					30.8747	125.382	3.05207	124.252	-8.21453	124.635	-23.1827	124.93
					-3.40727	126.059	-3.08701	124.475	-23.8611	125.008	10.2133	124.38
					30.798	125.584	5.50494	124.403	-30.6721	125.228	7.42394	124.534
					9.601	126.04	-1.38171	124.641	-10.5454	124.976	8.24114	124.618
					0.0545048	126.301	6.05613	124.592	-16.6002	125.182	-4.60596	124.969
					-9.86403	126.568	-11.8822	125.051	-15.9497	125.271	24.123	124.509
					-14.6091	126.748	1.90658	124.875	-14.6732	125.349	10.3123	124.878
					-11.3412	126.793	-0.620363	125.026	-20.0368	125.543	20.1526	124.787
					-2.91112	126.751	16.9993	124.774	-26.2976	125.752	13.6446	125.014
					-17.1688	127.091	-9.89443	125.412	-15.535	125.665	1.89964	125.342
					-12.2501	127.108	-4.39269	125.402	-15.18	125.759	9.43764	125.296
					-1.22646	127.023	5.65995	125.301	-28.9754	126.1	4.05914	125.501
					-15.3082	127.36	2.68689	125.46	-25.6499	126.142	18.3206	125.323
					2.8578	127.155	-14.9449	125.913	-7.27943	125.921	19.1892	125.406
					13.8183	127.07	-13.1965	125.978	-9.00049	126.051	-3.25036	125.943
					8.38765	127.262	-0.175953	125.818	-15.2342	126.26	0.502444	125.97
					3.51857	127.444	2.80746	125.858	-19.5382	126.436	-7.53566	126.227
					12.2328	127.397	-9.53098	126.205	-8.4557	126.342	4.32024	126.096
					-8.57403	127.847	12.116	125.872	13.7824	126.054	-6.01596	126.397
					-1.8376	127.834	20.5718	125.803	23.0436	125.992	-6.96006	126.516
					-2.4578	127.945	12.3761	126.067	-1.64743	126.524	-18.9536	126.849
					-18.046	128.307	12.6172	126.162	-13.8926	126.838	-8.25336	126.741
					-6.12033	128.207	22.8869	126.057	-12.3558	126.912	8.37464	126.517
					-1.3234	128.226	13.8247	126.338	2.34487	126.755	8.00844	126.625
					-3.86058	128.369	10.9395	126.496	-4.24118	126.97	7.04024	126.744
					-4.93858	128.487	-13.8304	127.091	4.1012	126.925	-7.10666	127.119
					5.42877	128.413	-14.1887	127.199	1.12527	127.077	12.4766	126.838
					0.794255	128.591	-7.90146	127.173	-14.8141	127.456	17.2383	126.845
					-10.3151	128.878	1.68093	127.081	-16.0202	127.577	24.3388	126.807
					-8.75444	128.952	26.5542	126.684	-12.3233	127.612	20.3036	126.986
					-7.7486	129.035	22.7543	126.86	-10.6266	127.683	-0.0733557	127.483
					-14.3587	129.246	8.93965	127.236	-3.79126	127.664	3.80904	127.507
					-1.86018	129.136	18.2378	127.15	15.3761	127.429	-16.4704	128.002
					31.9369	128.668	2.16496	127.572	5.32894	127.705	-11.3251	128.002
					32.9924	128.75	-9.4879	127.905	-3.15163	127.953	1.44864	127.853
					39.4874	128.741	7.8889	127.658	-5.64783	128.097	1.63664	127.95
					-0.0898152	129.507	26.2028	127.392	-29.0947	128.607	18.0336	127.73
					-0.581445	129.615	12.0557	127.774	-27.8534	128.685	3.75094	128.109
					3.39453	129.648	8.61753	127.943	-21.0017	128.666	15.283	127.984
					0.433405	129.798	10.3452	128.009	-6.38773	128.511	24.5586	127.904
					-10.8608	130.088	11.377	128.088	-12.0604	128.71	-8.61336	128.65
					14.1588	129.768	5.98207	128.296	-0.885831	128.615	2.54164	128.532
					9.6551	129.943	16.7547	128.181	14.0074	128.455	13.3176	128.423
					20.1871	129.866	2.5422	128.565	14.9072	128.539	17.1456	128.448
					-4.7063	130.385	-1.66593	128.749	13.0859	128.671	-1.56886	128.913
					-36.6789	131.023	14.4104	128.528	10.3756	128.819	1.16464	128.96
					-26.3048	130.949	-4.9215	129.015	15.2351	128.834	-5.50706	129.19
					-0.466425	130.614	0.301177	129.01	7.89287	129.063	12.5501	128.938
					22.1694	130.334	7.35837	128.969	-16.5568	129.59	30.6889	128.685
					9.96409	130.639	6.04063	129.096	0.122439	129.399	8.65894	129.214
					-4.253	130.978	2.73855	129.262	-8.04643	129.642	16.514	129.161
					11.0736	130.821	7.94057	129.258	-3.8319	129.668	8.87034	129.41
					18.4415	130.797	-13.7822	129.792	-15.0472	129.965	12.5586	129.438
					5.13786	131.121	-11.5877	129.848	-1.26253	129.824	-21.1244	130.194
					8.29067	131.168	9.75784	129.521	-7.24417	130.029	-8.85676	130.055
					-3.3509	131.464	5.86838	129.699	-7.80793	130.139	0.647144	129.97
					40.3445	130.829	10.6914	129.703	-21.1562	130.472	13.9081	129.812
					44.2032	130.864	-7.23486	130.162	-14.4374	130.455	32.892	129.543
					23.4414	131.313	-14.4126	130.405	-33.7836	130.893	-13.0994	130.538
					-4.87318	131.89	-15.6804	130.531	-12.8789	130.628	-12.088	130.619
					-0.718995	131.92	-5.80689	130.433	-5.44993	130.599	-7.52436	130.63
					3.94707	131.942	-15.8354	130.734	11.2157	130.408	9.06004	130.407
					28.8337	131.623	-23.5782	130.989	11.1859	130.508	15.6666	130.379
					6.8428	132.093	-13.2723	130.883	11.8256	130.597	6.14164	130.664
					10.8211	132.126	2.91254	130.659	18.2327	130.586	7.41114	130.739
					18.0784	132.104	5.08463	130.716	0.865069	130.989	-12.3167	131.224
					10.3384	132.335	6.47644	130.788	11.0857	130.911	-14.3404	131.363
					-21.05	132.963	2.44057	130.969	28.0685	130.714	0.672944	131.171
					12.853	132.493	2.58698	131.066	9.55707	131.138	11.3386	131.063
					10.7241	132.628	3.26564	131.152	20.9837	131.038	26.5936	130.866
					24.684	132.494	-0.575573	131.329	4.18517	131.432	39.628	130.713
					18.0243	132.706	3.11923	131.355	9.09897	131.447	18.5896	131.222
					28.766	132.625	-14.416	131.806	-4.50683	131.784	6.69964	131.554
					3.30658	133.154	-6.8404	131.755	-3.60423	131.869	3.61724	131.714
					12.7132	133.096	-12.3387	131.965	-32.0219	132.466	0.750644	131.87
					10.9338	133.226	31.5305	131.187	-9.02758	132.164	-5.70536	132.096
					9.75883	133.345	26.5869	131.386	-0.709631	132.119	-2.17236	132.127
					25.7417	133.177	24.4045	131.53	8.59217	132.057	-12.6551	132.431
					1.36483	133.687	17.4816	131.768	2.23377	132.268	4.86564	132.19
					-25.0012	134.23	2.25282	132.173	10.6222	132.221	1.02194	132.365
					-20.2765	134.251	0.230557	132.314	12.8013	132.284	4.74464	132.393
					-19.9946	134.346	0.227117	132.414	-6.4392	132.72	0.0112443	132.585
					-20.6035	134.457	-5.40381	132.627	-12.6106	132.928	-20.5937	133.086
					8.67634	134.064	-12.1096	132.861	-4.11917	132.88	-7.32636	132.928
					0.165035	134.308	-2.91821	132.777	-20.915	133.274	-15.5434	133.188
					-0.159725	134.413	14.8978	132.521	3.68107	132.944	-0.685056	132.999
					-6.42253	134.619	3.85131	132.842	6.07967	133.002	19.4696	132.706
					9.5085	134.451	11.4649	132.789	-7.50169	133.34	-7.02036	133.322
					20.451	134.367	11.1496	132.896	-12.0794	133.52	-4.01736	133.364
					31.1521	134.287	13.01	132.959	-1.52273	133.436	14.2486	133.108
					11.89	134.711	15.4732	133.009	4.01444	133.439	33.377	132.836
					22.1514	134.639	-1.07338	133.441	4.74897	133.527	23.4546	133.129
					7.19688	134.99	1.488	133.489	13.9911	133.465	18.9001	133.318
					-19.7758	135.544	9.33065	133.433	21.7751	133.429	-5.05896	133.885
					-5.7392	135.408	14.6636	133.426	5.27477	133.818	2.52034	133.837
					10.6858	135.232	19.435	133.431	-19.4135	134.35	-4.02196	134.065
					14.0776	135.275	27.784	133.364	-35.2336	134.726	-11.6741	134.314
					-9.5979	135.773	12.7774	133.764	-12.2393	134.425	10.0019	133.992
					-20.4952	136.057	-20.7773	134.535	-10.4288	134.493	22.5239	133.848
					4.73868	135.732	-32.618	134.872	-19.9664	134.76	-5.11886	134.486
					1.05135	135.895	-5.5399	134.43	-35.7079	135.135	2.86094	134.431
					-5.23626	136.1	-1.9777	134.459	-12.7109	134.834	15.0934	134.293
					16.3644	135.837	-5.10753	134.622	7.49447	134.581	19.3571	134.31
					24.9299	135.793	-14.1129	134.902	4.84921	134.727	10.9269	134.574
					21.6801	135.948	5.18972	134.616	-3.23023	134.969	-0.473656	134.896
					6.5564	136.303	0.514767	134.81	7.83597	134.875	4.29224	134.904
					12.632	136.3	1.03153	134.899	-2.22468	135.151	9.61664	134.9
					1.73467	136.584	3.30182	134.954	10.7089	135.026	8.41764	135.023
					25.8026	136.279	-1.13367	135.143	-23.5277	135.724	26.6366	134.769
					-3.33736	136.869	5.89078	135.102	-28.9917	135.92	19.0728	135.016
					1.05135	136.896	8.36087	135.153	-7.92718	135.652	19.2536	135.113
					-7.3968	137.138	9.17736	135.237	-0.495531	135.622	-24.9954	136.074
					-4.5845	137.191	-3.88282	135.598	-14.562	135.968	-49.2434	136.647
					-12.3155	137.421	-5.10753	135.723	-34.8189	136.422	-15.6878	136.093
					-17.0786	137.601	9.44606	135.532	-12.364	136.13	15.2616	135.591
					18.0942	137.11	-3.64683	135.894	21.6179	135.637	13.69	135.721
					35.2792	136.921	4.97267	135.821	-3.04863	136.168	11.6552	135.861
					19.5173	137.286	7.2085	135.877	3.72173	136.15	10.8576	135.977
					-11.6479	137.91	25.1141	135.618	-8.01663	136.455	1.51804	136.259
					-14.6542	138.061	14.7377	135.926	1.72421	136.385	1.03264	136.368
					-23.9931	138.318	17.5591	135.97	12.9368	136.289	13.0523	136.234
					-17.4732	138.308	-4.23422	136.506	-1.65283	136.644	28.3026	136.037
					-12.4734	138.324	-3.42635	136.589	2.67012	136.669	-12.116	136.924
					1.2701	138.193	-3.2007	136.685	-8.19008	136.959	-13.5819	137.053
					-1.26704	138.336	-0.330983	136.728	-33.1304	137.495	-14.7564	137.176
					-17.7844	138.714	-2.60988	136.873	-11.2582	137.213	-3.36236	137.054
					-6.40224	138.623	7.00007	136.781	-1.4956	137.143	-15.067	137.382
					20.7532	138.266	2.10811	136.979	-3.3847	137.276	-5.84336	137.303
					29.5328	138.219	5.32235	137.015	-25.3599	137.76	1.93364	137.251
					34.4425	138.236	8.57103	137.05	-22.1455	137.804	2.42084	137.342
					16.5539	138.637	-14.1129	137.604	-33.2415	138.098	-7.26166	137.631
					18.3446	138.707	-16.6915	137.755	-38.944	138.298	-5.17736	137.69
					5.54154	139.023	10.7121	137.307	-33.4231	138.302	11.5196	137.465
					-17.71	139.514	18.4531	137.253	-25.2352	138.259	-2.28036	137.834
					-20.5922	139.662	26.282	137.196	-1.81273	137.95	-9.39136	138.072
					-19.9968	139.752	0.988467	137.802	5.37773	137.924	-10.2644	138.189
					10.2212	139.344	-4.08091	138.003	-5.64783	138.217	-2.74386	138.143
					-0.698715	139.628	-20.1176	138.424	5.99297	138.114	-4.44036	138.276
					-8.0508	139.852	-22.9288	138.581	15.2379	138.053	18.6891	137.926
					-19.8954	140.151	-23.101	138.684	-7.68053	138.553	13.9854	138.117
					-16.8147	140.199	-8.30971	138.488	-4.89433	138.605	6.39364	138.365
					-15.4796	140.277	0.780047	138.407	3.72173	138.554	16.8009	138.263
					-33.8463	140.686	27.6204	137.97	16.9427	138.424	39.6516	137.918
					-19.2594	140.541	3.78068	138.547	-8.11963	138.962	17.3933	138.451
					8.73046	140.17	-6.92996	138.861	-17.6436	139.228	17.1756	138.556
					2.07748	140.382	7.09999	138.68	-25.0943	139.459	9.72614	138.801
					1.543	140.491	-2.12069	138.965	-13.0822	139.349	8.34234	138.928
					14.2987	140.377	3.92882	138.944	5.2097	139.13	17.7986	138.844
					8.85222	140.569	7.63741	138.97	-0.126931	139.323	-4.72036	139.382
					2.74503	140.771	9.39438	139.035	4.38037	139.345	-3.86636	139.466
					-5.3761	141.008	19.745	138.928	23.1845	139.116	-12.4844	139.734
					18.7483	140.703	10.2763	139.217	10.7902	139.433	-1.97636	139.629
					8.28843	140.979	-4.42197	139.611	-25.5957	140.169	-0.118356	139.693
					-37.5426	141.849	-11.3259	139.849	-14.3452	140.073	6.55964	139.663
					-1.13623	141.337	7.33769	139.576	-1.42513	139.947	1.86934	139.855
					1.02204	141.401	4.43697	139.734	21.8266	139.641	22.3576	139.556
					-10.0444	141.687	5.31545	139.817	20.1029	139.771	11.4851	139.868
					-9.35207	141.776	-5.8465	140.14	15.0048	139.961	19.4263	139.813
					0.647655	141.708	-10.5938	140.335	-6.32543	140.433	19.4392	139.913
					17.3748	141.527	8.88969	140.046	-18.5082	140.746	-2.32996	140.437
					-2.19622	141.956	16.579	139.992	-18.847	140.853	10.235	140.292
					11.015	141.834	4.2716	140.338	-19.1424	140.958	4.54224	140.503
					17.8101	141.82	-4.89222	140.621	-11.101	140.918	-6.80066	140.824
					15.7285	141.955	-3.93794	140.702	-12.8518	141.048	-1.59056	140.823
					10.0024	142.151	-0.200073	140.728	-16.4918	141.212	-19.0247	141.262
					5.634	142.325	14.2192	140.539	-3.65573	141.088	0.627644	140.98
					-24.5118	142.932	28.9312	140.345	3.5049	141.063	5.96694	140.976
					-6.33682	142.726	18.5427	140.653	-25.2867	141.667	-10.2601	141.392
					-6.2015	142.824	23.3468	140.657	-30.561	141.859	27.9236	140.748
					-4.59352	142.897	34.7069	140.53	-19.885	141.773	4.86334	141.298
					-4.23045	142.991	25.984	140.804	-30.1517	142.052	19.465	141.113
					-2.5683	143.063	8.29025	141.258	-23.6009	142.038	10.0001	141.398
					-18.4159	143.43	6.30419	141.398	-23.0426	142.128	16.4126	141.373
					-1.90978	143.252	-1.72967	141.659	-15.8142	142.102	12.5478	141.548
					19.0279	143	-2.66844	141.778	-11.3829	142.125	10.8212	141.682
					8.2185	143.282	-0.706483	141.838	-24.5685	142.456	19.7666	141.608
					-6.56686	143.631	34.3572	141.237	-8.9029	142.282	8.75164	141.922
					6.8834	143.505	16.1949	141.701	13.9857	141.982	-4.39506	142.278
					20.2999	143.379	19.1318	141.742	23.5992	141.915	9.02564	142.117
					29.0998	143.332	18.0759	141.863	10.4217	142.245	-0.525656	142.403
					24.1563	143.515	-18.2607	142.69	24.2279	142.104	-21.6394	142.915
					17.465	143.727	-19.165	142.808	33.1259	142.049	-17.5994	142.936
					-4.79425	144.202	5.08807	142.423	18.0891	142.412	15.2919	142.395
					-22.6558	144.602	-2.36184	142.672	8.21813	142.684	18.5684	142.432
					-18.4858	144.632	1.24686	142.7	-13.234	143.159	-11.8531	143.124
					-17.1642	144.71	3.75657	142.75	-18.4811	143.351	3.14514	142.932
					-11.9434	144.723	18.4652	142.556	-10.0385	143.304	33.9116	142.433
					21.4275	144.261	22.1841	142.581	-12.3233	143.444	29.7212	142.615
					15.1286	144.467	4.98817	143.025	-3.86987	143.397	-6.07416	143.412
					7.84864	144.69	-10.8332	143.442	-7.12763	143.554	11.9596	143.161
					-2.39467	144.962	9.72166	143.131	-12.9331	143.755	9.41364	143.311
					6.98489	144.905	4.25954	143.34	-13.8628	143.872	-19.8978	143.981
					-5.3107	145.212	-3.56932	143.597	-12.6188	143.95	-12.1227	143.93
					-22.2859	145.597	-1.53329	143.656	1.63477	143.801	14.4876	143.512
					-13.5491	145.55	-9.98571	143.925	-8.66709	144.082	19.4046	143.516
					-22.8069	145.806	1.34159	143.799	-2.59328	144.076	12.6426	143.748
					-11.4675	145.716	-2.63054	143.978	-16.6815	144.422	5.23634	143.992
					19.2219	145.3	-3.292	144.092	-17.8578	144.543	-1.66386	144.227
					-2.78258	145.77	22.7991	143.67	-24.7311	144.763	-7.61506	144.443
					-24.8118	146.24	22.8731	143.768	-15.0824	144.695	-6.13436	144.514
					-3.31254	145.979	4.62817	144.233	-14.5485	144.786	1.42524	144.467
					20.1781	145.684	5.12081	144.323	-14.1772	144.879	-1.52136	144.624
					5.19423	146.036	25.4982	144.016	-13.5077	144.968	22.6056	144.255
					-21.2011	146.58	27.033	144.085	-22.2783	145.221	16.8116	144.468
					-21.677	146.688	-3.81565	144.802	-36.1415	145.564	-11.5964	145.121
					15.5458	146.162	-13.8649	145.104	-11.2365	145.229	-8.88936	145.168
					23.9714	146.121	1.65854	144.893	-20.2483	145.486	17.6196	144.752
					7.45173	146.499	5.77192	144.911	-14.2422	145.482	19.0576	144.824
					7.9366	146.591	10.3659	144.919	-0.243431	145.337	8.45864	145.131
					39.8799	146.154	-16.7053	145.56	-4.69648	145.515	-14.9551	145.687
					30.3988	146.413	-20.5052	145.736	-14.5376	145.787	-3.63606	145.566
					0.300345	147.019	-16.099	145.748	2.20122	145.595	-6.57196	145.724
					-11.6818	147.321	11.9144	145.288	6.34801	145.623	-6.38836	145.82
					-19.6811	147.556	2.61798	145.574	-21.7091	146.213	-2.09066	145.836
					-20.3487	147.667	13.3045	145.461	-32.0463	146.494	-3.64276	145.967
					5.9317	147.325	-2.80797	145.883	-21.7633	146.415	5.89164	145.881
					1.27462	147.504	-16.1248	146.249	-35.1143	146.748	12.9142	145.844
					10.1445	147.454	-16.2988	146.353	-11.9411	146.443	11.498	145.972
					-7.64713	147.854	-17.0239	146.467	-4.66123	146.416	0.0263443	146.296
					-12.5162	148.036	-8.30454	146.393	-23.5576	146.847	-8.15836	146.555
					13.4462	147.699	4.98301	146.227	-27.5742	147.017	16.9732	146.166
					11.7773	147.827	-9.36045	146.614	-30.9323	147.176	0.440244	146.588
					-18.3302	148.434	1.5569	146.496	-0.942731	146.752	2.64514	146.645
					16.3622	147.951	3.45685	146.558	1.34751	146.812	-9.57036	146.983
					49.9044	147.487	-1.22497	146.752	-7.24153	147.063	-1.68536	146.929
					18.9422	148.107	16.9528	146.488	-5.70473	147.136	5.09364	146.897
					35.9941	147.921	-3.53143	146.998	-15.0906	147.4	9.92264	146.904
					8.10124	148.49	-8.19602	147.191	12.2132	147.023	1.82164	147.161
					-29.3719	149.22	-5.68975	147.241	-6.22783	147.446	-3.19436	147.359
					-10.4323	149.002	-7.22106	147.372	-18.8389	147.766	5.23414	147.295
					-0.746095	148.939	-3.17831	147.391	-10.1794	147.715	4.03334	147.419
					-5.93992	149.127	0.666357	147.414	2.90867	147.587	8.44364	147.433
					-13.1657	149.348	-12.2526	147.773	-6.25493	147.847	12.606	147.452
					-3.66213	149.288	-3.11975	147.69	-8.03287	147.978	22.058	147.368
					11.1165	149.14	-5.72937	147.843	-12.6675	148.159	33.9609	147.236
					5.36562	149.337	4.59372	147.736	-20.8554	148.403	16.419	147.678
					6.81802	149.413	8.79322	147.752	-23.8665	148.556	0.0866443	148.096
					-6.97506	149.745	-2.79075	148.084	-11.8029	148.445	12.483	147.955
					-3.40503	149.785	-13.8115	148.404	-3.26546	148.396	-0.0709557	148.299
					13.8882	149.594	-11.7272	148.463	-13.524	148.675	0.160044	148.395
					8.55904	149.784	4.58338	148.237	-14.3886	148.791	-2.36636	148.544
					-14.8977	150.278	8.63131	148.256	-1.03758	148.658	-13.2134	148.855
					11.3962	149.936	-7.57246	148.68	-5.90803	148.843	-14.8104	148.986
					19.8826	149.894	7.13444	148.486	-24.8531	149.274	18.8486	148.431
					4.48158	150.253	-0.158733	148.732	-8.28223	149.085	0.996244	148.879
					28.5969	149.947	9.0964	148.646	1.40167	149.016	4.82024	148.904
					19.8691	150.194	0.125487	148.926	9.20201	148.98	16.5291	148.776
					14.9324	150.377	-4.04991	149.11	12.121	149.029	-6.79176	149.331
					21.8063	150.362	6.32313	149.002	17.6555	149.032	-10.3099	149.499
					4.84918	150.747	9.18252	149.045	20.6151	149.081	-6.54636	149.526
					0.498825	150.92	-5.75175	149.444	18.3168	149.221	11.5131	149.274
					-10.058	151.198	-1.29387	149.455	0.274209	149.637	23.3796	149.143
					7.53742	151.002	-8.04788	149.69	7.01204	149.619	6.54464	149.571
					-8.57855	151.373	-6.62853	149.762	12.9395	149.616	-12.7066	150.046
					6.4504	151.221	-10.8453	149.946	9.65731	149.773	-2.90336	149.956
					27.7624	150.962	0.0238569	149.829	21.8212	149.661	-14.3274	150.278
					3.2344	151.475	5.1656	149.826	-2.54993	150.187	-9.80976	150.29
					-6.60522	151.741	-10.1321	150.232	-11.6078	150.446	-8.28786	150.361
					16.4953	151.452	-5.82066	150.246	-21.3107	150.715	10.5106	150.095
					-8.98448	151.981	-10.4284	150.438	-36.586	151.082	22.944	149.953
					-12.1824	152.135	9.3341	150.143	-23.2323	150.949	12.2006	150.262
					11.2699	151.84	21.3986	150.001	-24.0806	151.064	7.16104	150.46
					-1.77222	152.16	21.4658	150.1	-37.9005	151.406	4.58094	150.61
					4.46126	152.155	15.6179	150.317	-33.1087	151.422	15.4386	150.499
					-2.3067	152.369	4.0184	150.649	-3.75329	151.01	16.1196	150.586
					-16.0795	152.701	3.85304	150.753	-3.58798	151.107	5.06564	150.901
					9.7814	152.366	-8.94188	151.109	-5.04613	151.233	11.9096	150.868
					-12.9582	152.849	2.26142	150.985	4.51587	151.166	11.9958	150.966
					-11.154	152.918	19.2283	150.745	-0.438631	151.353	9.83164	151.109
					16.7456	152.549	0.232277	151.225	-11.9466	151.654	30.3398	150.809
					6.64888	152.819	-9.61711	151.522	-12.0387	151.756	22.7739	151.057
					8.08095	152.895	0.723207	151.416	-9.59129	151.813	-2.60336	151.651
					7.0097	153.013	5.877	151.413	-17.7033	152.055	-11.4974	151.924
					-9.09273	153.384	-1.66766	151.664	-10.5209	152.03	29.7446	151.221
					-21.0861	153.686	12.0901	151.488	8.31027	151.801	43.1566	151.06
					-6.33005	153.538	15.9314	151.512	17.6961	151.737	12.1513	151.764
					5.5731	153.438	14.2674	151.645	1.98437	152.112	10.8406	151.89
					0.893485	153.617	16.1811	151.707	4.65681	152.165	8.02124	152.045
					-13.7633	153.963	15.847	151.813	7.82247	152.21	1.96614	152.263
					4.86947	153.75	-0.148393	152.233	-20.0368	152.797	-5.88236	152.516
					2.54433	153.889	-2.19475	152.374	-2.04313	152.583	8.12694	152.343
					-11.7652	154.23	-11.5946	152.662	21.6965	152.268	-1.64436	152.633
					-26.4198	154.577	-8.01687	152.691	16.8776	152.453	8.03194	152.545
					-23.1835	154.622	9.27209	152.445	-4.14359	152.92	2.49014	152.753
					-14.8504	154.582	26.7695	152.195	-0.972531	152.965	1.82864	152.866
					-5.41217	154.524	19.1663	152.448	-8.16573	153.191	23.4591	152.545
					3.20058	154.479	32.2299	152.286	-21.3297	153.521	39.8091	152.326
					21.317	154.274	10.0059	152.831	-11.2527	153.445	4.92994	153.106
					-1.03023	154.75	18.8321	152.754	-17.5081	153.655	7.67404	153.152
					22.0702	154.462	24.9798	152.731	3.15527	153.394	5.68004	153.291
					9.58292	154.772	-3.16281	153.394	-18.7359	153.877	8.09664	153.344
					-16.1313	155.305	0.718037	153.417	-19.3213	153.987	-14.8514	153.891
					-11.3412	155.324	1.5414	153.5	-12.9196	153.975	-42.2337	154.525
					-18.8828	155.551	-6.29091	153.757	-7.96783	153.989	-11.7261	154.03
					-17.8183	155.633	6.92601	153.593	-19.698	154.294	-2.14656	153.944
					11.8156	155.235	6.20772	153.707	-9.3718	154.214	3.36324	153.937
					-24.8208	155.951	-5.50372	154.041	-16.5406	154.44	-14.276	154.38
					-5.89254	155.733	-1.07166	154.053	1.84887	154.218	-8.41716	154.366
					2.24437	155.696	3.4758	154.062	-13.57	154.588	0.886144	154.285
					3.1442	155.781	3.08479	154.17	-6.23598	154.56	4.34364	154.318
					1.53622	155.908	13.9332	154.053	-16.2532	154.835	-5.71396	154.614
					-10.4369	156.21	13.804	154.156	-42.508	155.394	-1.97206	154.641
					-16.0366	156.404	8.14212	154.369	-35.1929	155.367	17.9884	154.353
					-5.64673	156.33	5.93901	154.513	4.46437	154.774	22.4031	154.367
					-2.91112	156.384	-3.89316	154.81	4.51317	154.873	10.5386	154.698
					0.451445	156.427	-2.65122	154.885	6.15827	154.945	-12.7284	155.251
					-7.9448	156.669	-1.68144	154.966	17.6067	154.845	-4.50466	155.191
					-2.95397	156.685	-9.26571	155.217	-16.733	155.545	9.81464	155.012
					-17.7957	157.034	5.36713	155.025	-13.5836	155.59	2.73124	155.25
					-7.381	156.959	10.9136	155.014	-23.9614	155.872	10.2606	155.204
					26.9889	156.481	2.59902	155.28	-31.9676	156.112	26.7876	154.982
					12.0908	156.832	8.0267	155.272	-39.6459	156.346	20.0512	155.213
					-12.532	157.346	-6.44421	155.661	-37.1389	156.403	20.6613	155.301
					-19.9292	157.571	-13.9131	155.911	-34.0139	156.448	10.0711	155.608
					-40.4947	158.017	-0.0157631	155.733	-29.1299	156.463	1.13614	155.882
					-9.74676	157.6	21.6019	155.4	-17.4404	156.359	27.9773	155.459
					-12.8815	157.753	21.2901	155.507	-24.9371	156.59	40.4189	155.317
					-6.80592	157.751	15.8194	155.716	-31.5584	156.806	14.2076	155.927
					3.21637	157.682	7.14822	155.99	-18.1369	156.672	-10.452	156.508
					-6.2985	157.942	-8.05993	156.394	-17.8035	156.766	17.4279	156.065
					-8.10946	158.073	0.966077	156.314	-5.39033	156.649	33.976	155.843
					-3.56964	158.097	21.1368	156.01	1.77301	156.625	25.5912	156.106
					-7.84559	158.269	21.2557	156.108	5.43737	156.661	6.72964	156.573
					-21.1831	158.593	17.5109	156.283	11.3486	156.658	-3.09736	156.865
					0.618345	158.326	21.2453	156.308	4.45891	156.878	-8.26396	157.066
					5.1897	158.35	16.9253	156.495	4.35867	156.98	17.6629	156.661
					6.70974	158.424	-10.1166	157.135	-16.6463	157.447	17.1996	156.77
					18.9602	158.318	0.549227	157.022	-30.6423	157.792	-10.8077	157.415
					9.9776	158.57	17.4386	156.785	-22.533	157.751	-17.7144	157.65
					-4.81454	158.918	-9.57576	157.425	6.57837	157.342	-0.695756	157.419
					-25.547	159.367	-19.9591	157.733	-0.473831	157.566	-7.31736	157.648
					-0.186765	159.041	-18.4295	157.802	1.0331	157.639	-6.61036	157.734
					4.45	159.063	1.6017	157.501	-15.695	158.032	8.75864	157.535
					-9.45358	159.397	27.7823	157.078	-8.03833	157.998	24.83	157.322
					16.0239	159.068	18.8614	157.356	6.38057	157.847	14.2956	157.627
					26.3033	158.996	3.04689	157.773	14.5169	157.805	20.8532	157.599
					22.3048	159.163	1.25202	157.909	-9.20913	158.319	-7.59376	158.253
					15.4263	159.379	19.4987	157.644	-7.62363	158.392	-10.674	158.414
					22.7085	159.357	9.40472	157.946	-7.5396	158.491	-8.46686	158.471
					9.75883	159.674	17.1388	157.891	-2.61226	158.505	10.8256	158.195
					-1.16557	159.958	9.62003	158.142	-1.39263	158.584	4.58314	158.417
					-22.234	160.413	-3.57793	158.506	-23.2865	159.066	7.97164	158.451
					-22.0694	160.51	4.22338	158.45	-25.8939	159.212	22.6873	158.264
					-8.31468	160.379	17.0527	158.293	-24.9642	159.296	21.1546	158.394
					22.1243	159.967	38.3517	157.967	-51.0645	159.852	0.485644	158.897
					34.3478	159.862	35.5836	158.123	-24.8395	159.494	1.09304	158.985
					27.6587	160.074	17.3059	158.588	9.90667	158.987	13.5176	158.843
					5.846	160.541	6.59357	158.902	9.47027	159.095	12.9488	158.954
					20.2322	160.399	11.768	158.899	-5.80773	159.462	9.71324	159.117
					9.6461	160.677	21.2781	158.809	-15.6272	159.734	-9.82436	159.598
					7.91406	160.807	6.00273	159.214	-7.89193	159.699	-1.14436	159.529
					6.33763	160.933	-14.5504	159.726	-24.1294	160.083	5.20394	159.505
					10.9699	160.955	-10.5025	159.745	-17.8632	160.074	-14.61	159.991
					14.6662	160.993	24.544	159.144	13.1319	159.632	6.32464	159.684
					-15.7931	161.606	18.1517	159.372	14.2838	159.713	22.3706	159.471
					-25.5921	161.871	-5.76037	159.95	1.58061	160.035	2.04364	159.967
					-4.3996	161.614	-7.15045	160.078	7.04727	160.039	7.97594	159.952
					-2.58185	161.684	6.57979	159.903	-9.81083	160.434	13.2806	159.949
					9.4927	161.581	3.76691	160.06	-17.2317	160.664	8.62924	160.139
					-2.2165	161.878	3.50508	160.165	2.75147	160.415	10.418	160.205
					-24.4893	162.353	-10.9176	160.553	-31.4256	161.112	16.2686	160.191
					-7.61105	162.169	-0.942483	160.454	-18.2535	160.982	0.763644	160.593
					0.888965	162.126	9.85775	160.338	12.0478	160.553	-8.37836	160.871
					-21.9589	162.61	6.76237	160.5	18.0972	160.548	4.33314	160.723
					-9.67684	162.504	9.99727	160.535	-19.3376	161.302	8.09464	160.75
					-28.4292	162.92	7.74076	160.681	-12.2528	161.278	26.9446	160.483
					-9.8099	162.706	21.4434	160.506	-13.8411	161.406	15.0654	160.815
					3.81403	162.577	22.067	160.594	-1.8073	161.296	10.6076	161.001
					6.51354	162.632	11.8576	160.898	24.8405	160.931	2.20104	161.265
					-7.699	162.971	-0.765053	161.251	8.43497	161.318	-9.01836	161.584
					-5.5272	163.035	11.5165	161.105	1.48574	161.539	4.74034	161.416
					7.36602	162.918	19.5177	161.045	-13.7543	161.906	14.421	161.328
					8.4914	162.999	3.35177	161.469	-15.2531	162.032	21.9221	161.282
					2.08425	163.207	-11.1588	161.859	26.5453	161.402	30.2599	161.219
					-10.394	163.517	0.900627	161.718	15.2053	161.7	2.01364	161.869
					-12.4576	163.652	15.2975	161.53	-15.6299	162.339	19.0036	161.639
					3.67195	163.481	11.7663	161.701	-10.5372	162.351	17.7361	161.763
					9.1161	163.489	9.1274	161.853	-1.58773	162.294	20.9546	161.801
					11.7525	163.545	1.31748	162.11	10.4162	162.185	6.69364	162.179
					30.7507	163.326	22.4701	161.787	-0.235331	162.471	1.26964	162.384
					4.98	163.859	5.1053	162.234	-12.3422	162.783	3.75094	162.436
					-20.6418	164.39	5.74781	162.321	-21.9341	163.051	-10.7324	162.818
					-31.1062	164.666	9.06366	162.355	-8.84328	162.922	-9.71936	162.899
					-9.55505	164.404	7.55646	162.485	-17.7683	163.178	9.26294	162.629
					11.6442	164.148	-8.74206	162.911	-29.2058	163.478	32.2063	162.282
					17.2756	164.153	-5.5399	162.947	-29.0351	163.576	36.1769	162.305
					23.146	164.154	-6.0842	163.058	-17.0853	163.467	19.3206	162.733
					0.875445	164.629	-3.90177	163.115	-29.4633	163.784	0.897244	163.192
					3.15548	164.691	4.97095	163.037	-19.3322	163.707	-0.0771557	163.311
					13.3379	164.62	21.8052	162.801	-9.78919	163.64	-9.76836	163.6
					-1.23096	164.965	14.7945	163.041	-25.3518	164.012	25.9034	163.005
					-17.4755	165.338	-5.24878	163.542	-24.1375	164.091	17.3546	163.272
					7.18786	165.023	4.36291	163.45	-33.0193	164.347	11.2696	163.491
					-8.35754	165.385	0.967797	163.618	-16.4484	164.157	22.5518	163.371
					-21.0297	165.698	-5.32458	163.843	12.2375	163.756	16.8591	163.582
					-7.0382	165.563	-21.3285	164.264	20.1815	163.718	5.22764	163.908
					32.5391	164.998	-13.6685	164.21	8.61117	164.02	4.75324	164.018
					33.148	165.087	-4.39959	164.125	14.1158	164.024	6.33564	164.087
					2.9277	165.696	-10.0064	164.337	7.86037	164.234	17.1846	163.976
					11.0037	165.66	-3.00088	164.297	-3.7045	164.536	10.8236	164.2
					19.7473	165.613	-33.3362	165.004	-4.8618	164.656	-18.6714	164.874
					-14.4241	166.288	-21.7781	164.873	-11.2636	164.868	-30.9904	165.214
					3.85686	166.081	5.42569	164.429	0.154969	164.769	-13.5819	164.975
					-1.04602	166.263	-1.68144	164.671	-5.97033	164.976	-21.7144	165.234
					-17.2364	166.636	10.2815	164.532	2.01427	164.937	-2.37936	164.957
					2.36164	166.406	24.3545	164.35	-16.3969	165.359	13.9552	164.739
					-20.6486	166.893	10.6312	164.725	-4.98919	165.26	-7.69286	165.261
					-24.7328	167.062	-10.1855	165.241	30.4481	164.741	-7.86286	165.364
					-37.9328	167.384	-8.85918	165.315	11.6792	165.169	-12.8598	165.562
					-25.3282	167.272	2.38545	165.19	-9.46663	165.639	-5.30896	165.515
					-41.9832	167.652	-7.23313	165.482	2.84087	165.524	-4.26316	165.595
					-13.5874	167.275	-19.296	165.824	-12.4263	165.891	20.7926	165.207
					19.1068	166.825	-8.0875	165.699	-16.7628	166.067	15.8306	165.403
					10.9722	167.062	-13.8649	165.915	-15.4645	166.144	19.0126	165.441
					-18.5648	167.659	8.4539	165.569	9.66814	165.805	20.394	165.515
					-5.0536	167.532	31.36	165.211	3.47507	166.014	44.838	165.139
					-11.0322	167.733	22.3236	165.492	9.46757	166.009	40.68	165.32
					4.5244	167.571	19.8139	165.642	7.72757	166.14	27.4404	165.678
					-9.64753	167.909	-0.575573	166.15	-5.13283	166.465	0.500644	166.302
					5.67685	167.752	-2.41007	166.286	6.28024	166.365	9.53864	166.226
					17.9093	167.646	-2.57026	166.39	-15.283	166.842	10.7932	166.302
					28.8743	167.562	-19.6956	166.832	-19.362	167.014	7.50614	166.466
					3.7486	168.085	1.27442	166.513	-8.77823	166.929	31.6739	166.096
					5.99934	168.147	19.2834	166.253	-15.4212	167.145	-6.65186	166.942
					11.6104	168.153	-7.04021	166.879	-22.0398	167.361	-34.2494	167.58
					-13.8468	168.681	14.5413	166.548	-14.2747	167.326	-12.9869	167.266
					-21.2665	168.906	25.6912	166.425	-4.26827	167.251	9.16364	166.934
					6.70072	168.536	2.35617	166.991	-3.26546	167.334	-1.08836	167.234
					-4.74012	168.828	20.0396	166.738	-13.8438	167.619	-0.796956	167.328
					12.4381	168.639	19.2748	166.853	-8.1928	167.62	0.735644	167.399
					2.07295	168.914	8.34365	167.172	4.29087	167.502	-1.30136	167.538
					-8.6868	169.195	0.302917	167.433	-18.7386	168.005	8.03634	167.457
					-16.9996	169.435	9.61143	167.347	-28.8968	168.283	23.4116	167.257
					-13.5965	169.478	28.6935	167.065	-8.48279	168.026	8.04704	167.657
					19.055	169.029	6.49194	167.609	7.94167	167.839	21.3446	167.498
					-0.0695252	169.45	-9.61193	168.031	14.5467	167.824	8.50164	167.848
					5.45133	169.458	-7.39505	168.087	7.8089	168.042	-7.03336	168.251
					-19.9765	169.985	2.52669	167.989	-34.0194	168.873	16.5356	167.892
					-1.77222	169.779	5.06741	168.038	-41.0174	169.096	14.4081	168.033
					-27.0152	170.304	-0.789173	168.255	-22.4056	168.871	11.9421	168.181
					-20.2674	170.291	-13.8872	168.617	-12.6648	168.801	7.25614	168.373
					-8.49285	170.193	-17.8439	168.796	-6.64793	168.796	-31.1128	169.22
					23.5181	169.754	-0.377483	168.547	3.5049	168.718	-13.1401	168.97
					0.228185	170.246	6.95185	168.5	-13.3288	169.113	2.57164	168.764
					-26.5483	170.797	12.929	168.481	-11.269	169.177	-2.55206	168.964
					6.36696	170.343	16.7926	168.504	16.8803	168.785	-17.1728	169.349
					14.4926	170.307	4.76425	168.844	9.19657	169.02	-7.85006	169.267
					2.6052	170.607	11.8696	168.802	-4.46067	169.359	36.4012	168.506
					-4.08384	170.819	20.3841	168.732	-6.69673	169.498	24.3406	168.841
					14.673	170.604	24.8368	168.743	-5.36593	169.575	21.8556	168.989
					1.71213	170.922	-3.79841	169.416	-11.6755	169.785	34.2713	168.847
					-19.2661	171.375	-9.5861	169.632	-8.4476	169.829	13.0261	169.361
					-12.5297	171.362	-14.3868	169.828	-29.6286	170.299	4.40194	169.629
					-16.0276	171.521	-5.12649	169.742	-28.5933	170.382	3.65184	169.744
					7.47202	171.226	-2.3515	169.787	-6.78343	170.101	-10.4564	170.119
					3.19156	171.398	-13.2482	170.105	-25.0428	170.52	-18.824	170.382
					13.48	171.325	2.11501	169.898	-50.6336	171.067	-1.20036	170.139
					15.3564	171.393	2.93148	169.982	-34.3907	170.884	22.6873	169.773
					18.0536	171.448	-7.81018	170.296	-9.6699	170.552	5.93894	170.2
					-2.41046	171.892	1.01603	170.22	-3.61233	170.546	19.9264	170.027
					-20.3419	172.294	3.85304	170.263	-8.15753	170.726	20.3466	170.119
					-2.86376	172.1	16.3964	170.112	-7.3553	170.812	-5.20766	170.717
					6.8879	172.036	8.01809	170.38	-5.02173	170.871	-4.07796	170.795
					-11.2984	172.442	28.4214	170.072	19.7939	170.538	3.92164	170.739
					4.16808	172.282	5.34645	170.633	28.0278	170.494	2.58694	170.865
					4.17033	172.382	9.35132	170.653	8.71412	170.932	0.763644	171.001
					-14.4782	172.796	5.13804	170.838	0.209169	171.181	15.0223	170.823
					2.78336	172.606	3.10201	170.979	2.42347	171.242	10.64	171.009
					13.568	172.525	3.34317	171.074	-5.00818	171.472	10.6446	171.109
					0.805525	172.839	20.8905	170.823	0.870509	171.47	51.3646	170.416
					-42.3395	173.665	18.758	170.966	-9.74039	171.755	9.74364	171.327
					-19.6067	173.383	15.4439	171.132	-21.9503	172.069	-14.6167	171.901
					3.1893	173.1	1.94964	171.502	-12.1363	171.998	-14.0194	171.989
					-11.7787	173.451	12.9273	171.382	-4.47693	171.964	1.34964	171.79
					8.37186	173.213	20.4582	171.332	-22.6469	172.382	1.64064	171.885
					25.3719	173.027	17.051	171.5	-33.2496	172.667	-13.9998	172.289
					13.9784	173.319	22.8197	171.485	-15.2098	172.452	8.27764	171.956
					-13.0575	173.873	20.484	171.631	-29.1652	172.796	13.5246	171.953
					11.342	173.563	15.6954	171.827	-7.64263	172.52	6.88924	172.183
					6.85635	173.739	11.3736	172.014	-6.90813	172.608	0.683644	172.404
					1.39866	173.931	5.9235	172.223	-15.1718	172.852	16.0676	172.204
					9.6754	173.891	-6.5803	172.573	-7.96783	172.827	11.8493	172.386
					14.2084	173.915	8.8673	172.364	7.94167	172.649	-13.5214	172.981
					1.00397	174.237	20.4547	172.232	8.71957	172.736	16.6392	172.493
					-18.046	174.658	11.9747	172.502	-27.6284	173.471	28.5333	172.362
					-15.4954	174.715	-1.12679	172.864	-30.233	173.617	7.94364	172.863
					-19.8029	174.888	-16.7018	173.275	-5.13013	173.278	-11.2844	173.337
					-8.83563	174.803	-9.70667	173.235	-2.98358	173.341	-14.5494	173.501
					-5.5836	174.849	-10.1993	173.346	-23.609	173.801	-5.68836	173.429
					-31.4489	175.384	2.20975	173.197	-4.82933	173.573	11.153	173.201
					5.3408	174.865	26.034	172.821	1.77301	173.558	-7.11506	173.656
					14.2242	174.816	13.4854	173.172	1.75402	173.659	1.06724	173.597
					-16.5418	175.434	-15.8716	173.859	4.58903	173.71	-4.96836	173.815
					-22.4054	175.632	-3.1852	173.705	1.26617	173.868	-19.8849	174.205
					-6.42253	175.464	5.37575	173.634	-3.26273	174.047	-10.6718	174.126
					11.5676	175.261	1.28474	173.816	19.1055	173.756	27.654	173.48
					7.68402	175.427	-1.51435	173.972	14.3489	173.94	24.0262	173.65
					-0.335615	175.662	1.27097	174.017	-1.43598	174.316	12.4356	173.976
					-1.77222	175.786	-3.36261	174.209	16.8478	174.097	-1.37236	174.345
					3.96513	175.789	5.83566	174.126	15.9967	174.212	7.15664	174.279
					12.5463	175.745	5.34991	174.235	-0.490071	174.6	-13.7434	174.786
					-19.0451	176.377	18.9837	174.063	-18.6926	175.018	-3.82136	174.693
					-6.2038	176.261	23.7447	174.067	-2.55536	174.836	20.5836	174.318
					7.4585	176.131	14.0418	174.362	15.9534	174.613	23.5173	174.361
					15.1286	176.102	5.05191	174.641	-10.5995	175.177	22.8791	174.473
					9.9483	176.289	10.3693	174.635	-24.1863	175.515	13.063	174.765
					-0.777655	176.57	4.14242	174.86	-8.71043	175.345	22.4373	174.682
					2.62776	176.613	-13.4514	175.312	-9.49913	175.459	47.2716	174.299
					-8.23575	176.896	4.45247	175.054	1.93837	175.359	42.2276	174.497
					-3.36442	176.914	9.86119	175.045	6.51607	175.379	14.576	175.136
					-26.1311	177.397	0.538897	175.332	-0.373531	175.6	-11.4672	175.743
					-23.6977	177.456	-17.8353	175.799	0.957219	175.677	-16.6144	175.943
					-14.2415	177.397	-4.3324	175.629	5.29367	175.701	6.00334	175.603
					-2.212	177.295	11.613	175.411	-6.6371	176.01	4.53564	175.731
					12.1156	177.154	14.2829	175.457	-8.1359	176.136	17.7406	175.574
					11.854	177.259	7.66325	175.69	-23.6443	176.507	10.64	175.813
					-20.5426	177.903	-8.91087	176.121	-39.6975	176.888	6.11794	176.001
					-14.0249	177.894	-3.33678	176.11	-33.2767	176.876	-4.09966	176.3
					-28.9276	178.245	15.2889	175.837	-25.6824	176.844	3.33924	176.255
					-17.8656	178.159	6.66247	176.11	-4.37668	176.572	9.41794	176.237
					9.36418	177.801	13.537	176.072	7.29392	176.468	-8.04186	176.677
					2.736	178.013	11.2581	176.218	-17.6924	177.005	8.56214	176.454
					-9.1604	178.313	19.6468	176.15	-0.265131	176.8	9.44814	176.536
					-20.8155	178.609	4.93134	176.545	1.83807	176.864	-6.92336	176.955
					8.10124	178.223	-2.62022	176.796	-11.6674	177.2	3.78764	176.847
					20.6223	178.112	3.38277	176.776	-19.904	177.444	17.4883	176.68
					-9.76255	178.723	1.16245	176.92	-19.6818	177.54	5.78164	177.008
					-20.5516	179.005	6.18188	176.92	-4.27638	177.371	-2.63376	177.272
					-22.6513	179.14	6.00791	177.023	-15.8928	177.675	11.4398	177.098
					2.6616	178.815	-1.64354	177.276	-16.5866	177.787	-6.75716	177.553
					-10.7999	179.141	-4.90944	177.442	-16.8387	177.892	-3.62096	177.592
					-5.6422	179.155	-6.23062	177.568	-3.3061	177.755	8.12864	177.463
					-6.59167	179.271	7.02591	177.403	23.8024	177.382	9.77364	177.531
					-7.6426	179.388	7.55301	177.493	8.13414	177.756	12.5261	177.577
					-16.4381	179.636	6.38169	177.616	-15.3236	178.266	19.8962	177.534
					-4.8371	179.541	4.41801	177.756	-11.7379	178.303	-8.00766	178.177
					1.3919	179.537	-15.4444	178.253	-23.6605	178.612	17.5012	177.781
					27.5144	179.198	-17.4288	178.393	-21.5167	178.675	29.1044	177.655
					-10.8608	179.943	4.8917	178.046	6.27213	178.289	15.3606	178.023
					3.81628	179.796	18.1982	177.88	13.8122	178.258	39.2056	177.658
					6.7977	179.846	25.3605	177.837	-4.07313	178.67	20.0902	178.131
					2.03237	180.027	4.92788	178.346	-39.1364	179.383	-0.266756	178.627
					-10.2858	180.334	11.0118	178.324	-7.86213	178.937	11.2329	178.503
					-1.03023	180.278	10.8292	178.428	2.6024	178.854	6.57884	178.694
					-33.7471	180.929	-1.05272	178.765	6.41307	178.888	18.0101	178.571
					-18.6775	180.775	-22.1657	179.288	12.4733	178.882	0.860344	179.006
					-19.2458	180.885	-7.16768	179.088	8.44037	179.053	15.5978	178.819
					-15.9239	180.929	-7.58108	179.196	17.4522	178.996	2.73364	179.169
					-33.941	181.332	1.52073	179.114	19.6882	179.057	4.37844	179.237
					-15.89	181.129	4.27678	179.159	8.46477	179.353	1.89504	179.386
					6.73908	180.848	4.26816	179.259	-7.6887	179.736	16.1106	179.209
					-0.0695252	181.063	-14.4936	179.734	-23.048	180.104	2.35204	179.577
					-3.069	181.214	7.81656	179.388	-11.7542	180.007	10.4331	179.52
					3.97415	181.195	2.42333	179.596	7.57581	179.77	-4.74636	179.915
					-18.4948	181.673	12.0488	179.504	16.7394	179.71	2.78324	179.869
					-16.0411	181.732	-5.94468	179.964	29.5998	179.585	1.69864	179.99
					-29.2321	182.054	6.5126	179.815	-10.4288	180.385	-1.97836	180.162
					2.15866	181.626	10.3383	179.838	-27.6637	180.786	-2.28696	180.268
					16.5313	181.485	2.79712	180.089	-26.3492	180.863	1.03084	180.303
					25.7102	181.43	-5.52438	180.355	-7.50169	180.634	3.74024	180.351
					-4.9769	182.047	1.24168	180.32	-4.45257	180.681	4.51604	180.436
					-8.27183	182.202	-0.697883	180.459	5.02541	180.616	17.6716	180.279
					-4.01842	182.231	0.892017	180.527	-3.88613	180.872	17.6846	180.379
					5.3273	182.174	0.902337	180.627	-3.23563	180.96	7.54924	180.677
					0.629605	182.353	11.0738	180.524	6.91717	180.883	1.17524	180.901
					1.95796	182.43	10.2763	180.64	-10.3909	181.286	3.53764	180.955
					1.77078	182.534	7.85273	180.788	-21.9693	181.588	28.0981	180.577
					-1.8083	182.694	-6.26852	181.171	-6.60993	181.42	28.7122	180.665
					-12.2456	182.97	5.99931	181.025	1.97087	181.37	26.2376	180.813
					-13.9663	183.099	4.06317	181.164	21.9649	181.121	15.4944	181.122
					21.8379	182.597	9.86464	181.148	-0.205531	181.609	9.97394	181.33
					15.627	182.801	-0.818453	181.462	0.588619	181.695	22.8146	181.18
					23.9691	182.761	5.47048	181.436	-18.2778	182.125	32.185	181.098
					9.0755	183.112	-5.96363	181.765	-7.03278	182.029	-3.28936	181.889
					6.51806	183.255	6.56428	181.614	21.4879	181.631	-36.6914	182.639
					0.395075	183.458	7.47378	181.696	9.04207	181.948	-12.6744	182.272
					-16.1223	183.836	9.16012	181.762	-12.2772	182.421	3.91034	182.049
					-10.8135	183.847	7.09654	181.904	-27.9238	182.795	5.25564	182.123
					-8.91456	183.915	11.8111	181.91	-22.842	182.806	-2.24166	182.369
					-17.2793	184.156	-1.26458	182.271	-28.1081	182.998	-6.61276	182.554
					-16.2892	184.239	0.740427	182.331	-51.5822	183.509	12.0516	182.29
					-20.1434	184.404	-6.22373	182.57	-23.4058	183.116	30.982	182.022
					-9.5235	184.325	8.75016	182.371	-16.1123	183.089	20.9242	182.318
					-6.9322	184.382	-2.28088	182.692	10.8146	182.719	-14.2738	183.103
					-6.12033	184.468	3.25876	182.681	11.1561	182.813	15.902	182.616
					-11.3412	184.656	-6.08937	182.968	-11.8544	183.315	36.2911	182.319
					-7.24795	184.688	1.85834	182.909	-19.1424	183.543	7.79704	182.974
					-1.84663	184.697	-8.38549	183.214	-13.196	183.539	-13.1507	183.482
					2.842	184.718	-5.22812	183.251	-7.03823	183.532	29.7772	182.746
					4.17486	184.796	-5.07137	183.348	-19.2129	183.845	19.338	183.049
					14.3122	184.725	-5.18333	183.45	-30.0406	184.134	15.3714	183.227
					13.9536	184.832	-3.74157	183.521	-1.56066	183.737	-15.1124	183.92
					1.54074	185.14	-12.9502	183.805	2.46412	183.767	-1.60566	183.757
					-14.6925	185.514	-2.79935	183.702	-9.3718	184.074	14.2486	183.549
					-11.6186	185.562	2.77129	183.691	-30.2574	184.539	11.192	183.708
					7.7404	185.337	3.31216	183.78	-32.2522	184.674	10.4202	183.823
					-12.6853	185.78	8.14384	183.784	-18.267	184.53	33.7306	183.469
					-5.64898	185.762	4.59888	183.955	-21.0911	184.679	7.84864	184.074
					-8.2335	185.905	6.71415	184.012	-7.82693	184.548	-1.47206	184.355
					-33.6771	186.434	8.51074	184.076	1.85161	184.479	-13.6228	184.692
					-16.6884	186.248	0.480327	184.337	-1.37636	184.635	-22.0059	184.955
					-8.70484	186.214	-0.656543	184.46	1.45593	184.686	1.18564	184.604
					-11.9434	186.368	-1.35588	184.574	-16.1096	185.093	7.75164	184.576
					13.3176	186.044	-5.26946	184.752	-28.6339	185.412	26.3843	184.313
					-10.2858	186.541	-11.1346	184.97	-26.3356	185.472	8.93524	184.753
					-26.6408	186.916	2.46639	184.798	-20.2536	185.466	1.85664	184.991
					-10.1685	186.739	1.9152	184.909	-34.7891	185.82	0.0929443	185.125
					-21.6341	187.032	-12.0286	185.288	-38.8003	185.991	-1.14876	185.25
					-5.74596	186.865	-11.5584	185.378	-22.983	185.814	-8.16266	185.486
					-2.0654	186.903	13.6542	184.974	-11.8111	185.719	-0.187356	185.431
					-0.270225	186.973	11.7577	185.112	-38.0171	186.278	12.8041	185.278
					20.8276	186.718	-5.19194	185.551	-28.493	186.211	13.3303	185.368
					9.36642	187.011	1.64132	185.514	-29.7723	186.334	17.2103	185.392
					-1.68202	187.297	-3.30062	185.713	-17.9445	186.227	-4.30836	185.912
					24.2668	186.961	-14.9397	186.046	-0.988781	186.031	-11.3834	186.149
					8.72144	187.322	9.88187	185.65	-31.2819	186.661	14.6086	185.743
					21.9913	187.199	21.4779	185.518	-21.0803	186.583	19.2966	185.752
					12.2013	187.464	15.4301	185.739	-10.0439	186.49	8.48664	186.063
					3.4171	187.712	1.9927	186.108	-4.6775	186.497	-2.05836	186.368
					-5.5926	187.963	-6.33225	186.374	-8.53703	186.664	-5.09086	186.527
					-4.22368	188.04	3.40517	186.279	-10.6104	186.801	-3.89436	186.604
					0.893485	188.055	11.1651	186.224	-26.1703	187.173	-14.8969	186.918
					-1.72712	188.199	7.39626	186.4	-18.4107	187.137	-8.76636	186.899
					-10.0084	188.438	0.676697	186.634	-19.3484	187.254	1.92964	186.791
					-2.05186	188.404	14.3019	186.462	-15.4131	187.285	28.8806	186.366
					-34.5274	189.051	5.41881	186.739	-15.9334	187.395	12.427	186.787
					-14.5076	188.814	-13.6823	187.222	-16.462	187.504	20.7906	186.724
					-17.0853	188.958	-24.417	187.536	-17.7548	187.627	1.40564	187.201
					2.3278	188.731	-5.57606	187.259	-1.79647	187.448	-14.3817	187.609
					12.3998	188.662	28.1819	186.684	-15.264	187.784	-12.5254	187.673
					11.1052	188.784	7.66497	187.195	-9.95178	187.791	-6.46836	187.655
					-3.41405	189.128	11.8145	187.212	-12.2447	187.931	-4.03266	187.708
					-11.5758	189.365	29.7236	186.954	-9.25253	187.979	-16.2718	188.046
					14.2129	189.032	14.7686	187.353	-6.01373	188.023	17.9966	187.479
					30.7101	188.855	8.90691	187.57	-1.68263	188.048	8.41344	187.766
					-15.3262	189.729	-0.551473	187.859	2.26627	188.079	1.56334	187.999
					9.56263	189.41	2.52669	187.898	2.27444	188.179	-10.0488	188.325
					-6.11355	189.774	-2.27571	188.094	4.78417	188.235	1.23764	188.206
					-20.511	190.116	-3.02156	188.209	-25.6336	188.867	11.5066	188.106
					-9.29345	190.028	10.0645	188.047	-19.549	188.861	12.5756	188.185
					-11.7201	190.169	22.3099	187.902	-7.97053	188.759	15.6256	188.226
					-6.50371	190.181	2.30276	188.403	-19.6493	189.063	5.85904	188.516
					-1.45423	190.196	-2.0604	188.59	-14.1717	189.067	14.0653	188.456
					-13.7927	190.504	28.9657	188.069	4.91697	188.834	7.09224	188.692
					-6.07522	190.474	27.3534	188.202	-15.4971	189.291	18.4756	188.57
					-6.15416	190.576	17.2801	188.503	-11.7189	189.325	25.5566	188.533
					8.50042	190.429	-13.7477	189.224	-12.532	189.439	22.8472	188.685
					-23.3526	191.065	0.957467	189.03	-31.4825	189.871	18.9326	188.862
					-24.6922	191.188	10.4468	188.94	-22.0967	189.807	5.57664	189.222
					-14.9158	191.123	13.1409	188.986	-26.3546	189.982	-5.07576	189.529
					-7.33816	191.096	7.4531	189.2	-19.1587	189.956	-14.0109	189.804
					-5.06262	191.158	3.32421	189.382	-21.9178	190.104	10.9593	189.417
					20.6945	190.825	2.50085	189.499	-31.7969	190.377	8.19364	189.571
					-11.3502	191.464	-20.2623	190.054	-24.8531	190.356	3.89364	189.755
					-25.6643	191.805	-3.92416	189.828	-41.0174	190.739	-10.9754	190.145
					-27.0783	191.929	8.49178	189.679	-30.6938	190.659	0.241644	190.026
					-21.6454	191.937	11.8214	189.713	-11.5075	190.424	7.37024	189.988
					-11.6705	191.87	31.9009	189.411	-13.4399	190.558	16.5939	189.908
					-22.1393	192.146	0.418317	190.141	-3.44703	190.483	24.8691	189.847
					-14.4918	192.117	-5.9464	190.368	-8.73759	190.676	-10.2684	190.631
					11.7322	191.777	-7.60175	190.501	-11.3503	190.822	-18.5828	190.893
					-6.43155	192.182	16.1071	190.127	-21.5275	191.1	-11.286	190.851
					-22.0288	192.545	21.3056	190.123	-25.9833	191.278	-0.631356	190.744
					-25.0553	192.696	10.3228	190.443	-2.7234	190.971	20.4046	190.434
					-5.51142	192.467	-6.39255	190.877	0.946369	191.008	9.59024	190.745
[truncated: 3,001 more rows]

## Sheet: Figure 5
Figure 5-histogram [pN]	Figure 5-curve [pN]	Figure 5-curve(x) [nm]
422.156	-363.918	0
323.162	-353.894	-0.10069
309.27	-351.265	-0.05326
1121.42	-347.816	-0.022736
85.8661	-337.989	-0.119282
246.267	-329.06	-0.197858
361.629	-324.249	-0.19459
220.303	-320.067	-0.17823
563.694	-320.72	-0.06517
335.665	-322.005	0.06053
334.771	-313.163	-0.01631
590.774	-304.11	-0.097964
1340.34	-302.45	-0.031064
249.647	-305.658	0.13309
747.869	-292.501	-0.030542
404.366	-292.616	0.071758
290.635	-279.82	-0.08417
1001.61	-272.469	-0.13119
684.197	-272.621	-0.02815
185.118	-261.363	-0.15391
409.228	-256.593	-0.14921
233.815	-251.77	-0.145662
80.7477	-249.04	-0.10077
678.661	-243.238	-0.116798
295.194	-242.19	-0.03776
495.241	-234.253	-0.096504
197.169	-231.74	-0.04677
226.046	-221.767	-0.146824
388.045	-212.912	-0.223818
251.392	-213.168	-0.118702
413.178	-203.764	-0.207282
154.474	-196.878	-0.24501
538.662	-185.718	-0.36821
119.544	-180.311	-0.376338
240.624	-180.921	-0.264144
429.733	-179.343	-0.1957
182.229	-163.285	-0.41737
179.866	-163.396	-0.315154
376.611	-150.178	-0.479404
374.222	-148.614	-0.41129
241.721	-140.457	-0.474416
298.269	-136.811	-0.447344
975.7	-134.587	-0.39183
707.352	-124.805	-0.48747
207.804	-125.146	-0.38115
453.79	-125.163	-0.280806
242.789	-117.161	-0.34085
358.918	-108.145	-0.421664
160.141	-111.489	-0.254776
1043.72	-102.079	-0.34298
125.312	-99.2122	-0.30032
360.257	-96.2843	-0.258878
86.1367	-88.8311	-0.307942
213.193	-82.1747	-0.34157
335.408	-80.7554	-0.269956
387.952	-69.2007	-0.40095
971.155	-65.5347	-0.37487
172.108	-52.8837	-0.52789
281.984	-54.7872	-0.38952
251.767	-51.1173	-0.363218
223.904	-49.2352	-0.30086
362.588	-43.649	-0.312584
79.2862	-28.1527	-0.52301
157.001	-31.2061	-0.361842
557.655	-30.861	-0.268744
100.028	-19.3822	-0.39892
149.337	-11.9837	-0.44669
213.837	-7.77973	-0.43067
598.328	-14.1907	-0.20275
103.052	-9.14673	-0.20363
143.778	-13.0664	-0.025236
224.389	11.3869	-0.414702
177.146	13.7979	-0.362922
411.647	25.0233	-0.48743
264.363	17.5789	-0.238942
487.07	16.422	-0.115704
137.463	29.9733	-0.28673
534.891	33.7453	-0.26247
426.555	37.1619	-0.230802
197.599	42.6373	-0.24031
257.727	47.4057	-0.236078
204.562	52.6646	-0.241256
534.998	39.8357	0.115422
303.523	44.1829	0.128078
596.784	44.9533	0.21267
222.642	49.9083	0.21367
169.504	48.6143	0.33915
606.667	42.1708	0.56802
490.327	55.6143	0.39915
296.33	72.4303	0.16243
278.159	67.8613	0.35391
92.0652	70.036	0.410416
654.475	66.6676	0.577884
125.403	75.8438	0.49396
298.195	79.6983	0.51687
263.459	92.1628	0.36758
108.277	96.0063	0.39031
348.475	86.561	0.679216
255.095	94.1225	0.627986
329.322	112.217	0.365798
187.159	117.992	0.350398
82.4622	106.001	0.690416
355.835	117.56	0.55863
146.954	126.326	0.48331
127.35	117.605	0.757826
186.519	123.811	0.73372
269.991	137.473	0.55997
108.082	143.748	0.534482
103.385	138.135	0.746738
323.229	139.526	0.81891
65.19	155.369	0.602046
127.173	154.816	0.71311
626.058	154.343	0.82207
142.336	162.045	0.768026
492.288	168.199	0.74506
476.167	172.622	0.756596
241.76	175.385	0.800744
106.732	182.755	0.75353
89.4265	195.443	0.59988
268.424	203.695	0.534538
278.301	206.599	0.57646
502.154	208.189	0.64465
323.82	209.411	0.72021
346.185	214.249	0.72305
229.105	215.223	0.80357
90.6885	219.334	0.82145
154.374	223.21	0.84353
191.485	228.029	0.847162
320.032	232.751	0.85281
163.195	248.541	0.63702
291.286	243.358	0.84028
313.079	242.52	0.95704
389.596	260.171	0.70401
380.402	262.442	0.758302
105.797	271.887	0.669396
343.297	274.837	0.710504
72.468	250.073	1.30598
213.496	250.93	1.38824
690.046	259.472	1.31739
161.352	269.363	1.21968
279.519	265.524	1.39646
106.805	266.127	1.4839
424.586	232.695	2.25254
178.341	148.251	4.04142
246.498	102.122	5.06399
97.4483	68.6733	5.83297
243.363	55.5361	6.19571
292.965	34.8677	6.70908
137.63	32.0683	6.86457
254.322	67.2818	6.2604
104.449	71.3146	6.27974
292.829	55.1453	6.70323
50.9624	46.9133	6.96737
197.082	31.482	7.3761
338.282	30.0213	7.50531
284.743	2.84827	8.14847
78.8365	11.8533	8.06837
686.41	22.4359	7.95672
578.499	9.37027	8.31803
106.459	24.6563	8.11191
528.857	40.2416	7.9003
291.905	13.8459	8.52822
627.078	-14.853	9.2025
221.869	5.81977	8.88844
352.413	31.4383	8.47607
195.584	32.4847	8.55524
566.925	28.6433	8.73207
141.354	10.6573	9.19129
315.255	-0.374326	9.51192
141.28	-9.93473	9.80313
113.59	-23.649	10.1774
257.223	-15.5667	10.1158
144.92	-8.54573	10.0753
122.949	-0.877726	10.022
90.5424	-2.14543	10.1473
153.021	7.63827	10.0512
782.498	7.42567	10.1555
427.118	23.6167	9.9317
187.468	28.8323	9.92749
232.123	12.4463	10.3548
544.691	26.3513	10.1767
296.071	33.4959	10.1338
448.074	25.8173	10.3875
345.136	21.3203	10.577
101.647	11.6383	10.8707
369.439	30.703	10.5894
256.609	58.1513	10.1404
111.421	58.2273	10.2386
56.1916	27.328	10.9567
310.605	23.7837	11.1278
363.032	20.9668	11.2841
695.073	33.253	11.1384
179.499	65.8473	10.586
482.08	59.4099	10.8147
	62.2987	10.8571
	16.3763	11.8755
	21.1467	11.8795
	23.3583	11.9355
	41.0445	11.6818
	31.851	11.9657
	36.7409	11.9676
	37.7956	12.0465
	64.556	11.6113
	57.0966	11.8605
	44.643	12.2092
	24.2007	12.7181
	29.5633	12.7109
	26.6769	12.8689
	35.3213	12.796
	46.6223	12.6694
	48.5973	12.73
	39.9357	13.0032
	39.9943	13.102
	56.4693	12.8721
	42.4293	13.2528
	35.0933	13.4996
	44.2957	13.4158
	44.2613	13.5165
	30.3948	13.8935
	42.2969	13.7555
	51.525	13.6709
	52.888	13.7437
	59.8308	13.7044
	49.9713	14.0017
	38.3383	14.3344
	66.39	13.8734
	61.867	14.0641
	69.4023	14.0128
	66.5677	14.1695
	61.4087	14.3728
	83.8721	14.0235
	82.0663	14.1597
	70.1773	14.4969
	55.2303	14.8958
	65.0483	14.7997
	69.9533	14.8017
	88.6033	14.5287
	85.2003	14.6964
	84.46	14.8112
	105.488	14.4907
	114.997	14.4005
	107.314	14.6538
	99.6333	14.9075
	93.3347	15.1334
	100.547	15.0895
	97.7773	15.2449
	89.897	15.5019
	108.438	15.2312
	133.163	14.8367
	106.856	15.4628
	110.836	15.4833
	129.452	15.2104
	119.42	15.511
	129.69	15.4059
	152.233	15.0551
	147.852	15.2428
	149.011	15.3196
	163.194	15.1356
	142.089	15.6577
	162.603	15.3474
	149.631	15.7068
	148.223	15.835
	171.617	15.4669
	181.143	15.3766
	158.209	15.9353
	180.589	15.5876
	186.924	15.5609
	194.425	15.5104
	195.688	15.5853
	192.537	15.7483
	201.852	15.6621
	210.829	15.5826
	208.773	15.7233
	213.018	15.7384
	222.34	15.652
	229.656	15.6057
	232.801	15.6429
	242.073	15.5575
	234.173	15.815
	241.823	15.762
	239.492	15.9086
	250.643	15.7858
	261.521	15.6683
	251.484	15.9688
	269.825	15.7019
	265.358	15.8913
	278.379	15.7309
	281.716	15.7641
	293.382	15.6308
	289.091	15.8163
	291.403	15.8701
	297.996	15.8385
	296.592	15.9666
	287.407	16.2503
	310.087	15.8967
	329.405	15.6098
	329.21	15.7137
	327.967	15.8387
	337.577	15.7465
	337.931	15.8395
	342.208	15.854
	346.523	15.8673
	355.013	15.7976
	360.723	15.7834
	316.896	16.7599
	161.442	19.9691
	58.3293	22.1314
	33.8521	22.7204
	28.4933	22.9276
	4.93647	23.4987
	-25.3139	24.204
	-13.685	24.0714
	-1.57253	23.9292
	-8.49573	24.1674
	-14.9787	24.397
	-13.7957	24.4733
	0.886274	24.2797
	1.57657	24.3659
	-8.60873	24.6696
	0.150974	24.5941
	1.00827	24.6773
	-19.7707	25.1928
	11.962	24.6582
	9.72627	24.8029
	-10.4667	25.3068
	4.97777	25.0979
	-0.168326	25.3004
	6.45797	25.2679
	17.4527	25.1481
	15.4323	25.2885
	-13.7414	25.9723
	1.10797	25.7753
	-4.57413	25.9883
	8.77787	25.8214
	7.99677	25.937
	18.5097	25.8267
	27.979	25.7375
	7.94257	26.2382
	-14.7162	26.7915
	-3.92073	26.6752
	-1.45073	26.7257
	-24.9471	27.2958
	-27.1587	27.44
	-27.5817	27.5485
	-9.46623	27.2863
	-4.16823	27.2803
	8.32007	27.13
	13.062	27.1352
	8.02697	27.3359
	-6.19543	27.7206
	-0.947226	27.7157
	0.378874	27.7892
	3.13487	27.8341
	38.0693	27.2351
	38.082	27.3348
	15.4539	27.8874
	-6.37073	28.4238
	0.973274	28.377
	0.478774	28.4869
	-13.9803	28.8762
	-8.19433	28.8606
	5.23127	28.6918
	-6.48813	29.0262
	-15.6363	29.3092
	-18.653	29.4695
	6.66177	29.0632
	-8.51773	29.4668
	4.61097	29.3042
	-3.97723	29.5757
	-26.0127	30.1167
	-16.2677	30.0218
	-5.35303	29.9035
	-2.84673	29.9534
	0.287274	29.9907
	-4.93423	30.1951
	-23.2497	30.6614
	-13.8391	30.5728
	-4.81073	30.4923
	1.68327	30.4625
	-14.4404	30.885
	7.21127	30.5522
	20.3198	30.39
	10.8223	30.68
	2.33857	30.9497
	-2.34743	31.1429
	14.2773	30.9105
	-7.00903	31.4362
	-8.36373	31.5634
	4.50667	31.406
	-23.6577	32.0694
	-10.2105	31.9006
	-13.9847	32.0761
	-13.7937	32.1723
	-8.31773	32.1623
	2.94227	32.0371
	18.106	31.8339
	10.8376	32.0793
	-5.04473	32.497
	7.96827	32.3368
	9.81747	32.3999
	-3.01803	32.7568
	-6.43373	32.9245
	-21.06	33.317
	-15.3734	33.3034
	-15.6667	33.4093
	-13.5722	33.4675
	-10.5404	33.5068
	11.3998	33.1681
	-8.47413	33.6656
	-1.42673	33.6247
	0.500274	33.6857
	-17.7045	34.1499
	1.42227	33.8674
	2.80927	33.9398
	-2.16713	34.1393
	-5.32953	34.3026
	-14.6637	34.5893
	-31.8857	35.0338
	-7.42173	34.6446
	9.47027	34.4067
	23.2763	34.2302
	19.8708	34.3984
	10.3646	34.6885
	28.1743	34.4324
	15.9486	34.777
	6.55787	35.0648
	6.72927	35.1615
	1.85897	35.3589
	12.3983	35.2482
	9.71977	35.4017
	-13.9781	35.9753
	-36.7667	36.5312
	-33.8107	36.572
	-34.8007	36.6919
	-17.839	36.4527
	-3.97073	36.2753
	-10.1994	36.5
	-9.47243	36.5855
	13.4919	36.2263
	21.5157	36.1658
	6.27527	36.5702
	-2.50173	36.8458
	0.897474	36.8779
	3.93157	36.9172
	-3.02203	37.1564
	6.85057	37.0589
	0.875774	37.2785
	-15.8467	37.713
	-22.6227	37.9486
	-12.7951	37.852
	2.69877	37.6422
	31.3776	37.1682
	11.5103	37.6656
	-16.4067	38.324
	-20.1267	38.4985
	-15.5213	38.5064
	-16.9497	38.635
	-17.8607	38.7533
	-11.0374	38.7168
	-7.76673	38.7515
	-2.05873	38.7373
	-4.34403	38.8833
	-21.7477	39.3308
	-21.1923	39.4197
	-14.1802	39.3795
	-0.354726	39.203
	-1.45753	39.3251
	-4.31573	39.4823
	-8.48923	39.6658
	-1.14933	39.6191
	-4.38313	39.7838
	-6.75503	39.9313
	-1.21013	39.9206
	4.98407	39.8968
	15.5996	39.7844
	1.42467	40.1674
	11.7689	40.0606
	-4.39603	40.484
	-2.16473	40.5393
	-0.775726	40.6116
	-0.233126	40.7008
	13.2053	40.5321
	9.12527	40.7139
	12.8626	40.7392
	14.7487	40.8015
	-0.176726	41.2
	-6.60973	41.4286
	-17.3727	41.7439
	-1.47273	41.5255
	9.29877	41.4102
	4.11427	41.6138
	-9.93673	41.9949
	10.8053	41.6803
	1.20797	41.9723
	-1.87623	42.134
	-8.44613	42.3654
	-10.56	42.5076
	5.22297	42.292
	-6.88773	42.6342
	-26.3837	43.1241
	-13.4661	42.9658
	-4.41773	42.8848
	1.89127	42.8586
	-10.3321	43.2031
	-22.6897	43.5502
	-1.47923	43.226
	14.7463	43.0015
	6.30167	43.2704
	-22.9483	43.9554
	-13.8087	43.8726
	-14.7943	43.9923
	-3.40673	43.8646
	0.393874	43.8886
	1.62427	43.9643
	1.06897	44.0754
	-2.72473	44.2513
	-14.8441	44.5937
	-3.71433	44.4711
	-4.64343	44.5893
	-3.16973	44.6598
	-7.84273	44.8533
	-26.171	45.3199
	-28.4937	45.4663
	-19.313	45.383
	-11.9337	45.3354
	-14.4164	45.4851
	-17.9412	45.6557
	-16.2243	45.7213
	-4.69373	45.5908
	-5.91303	45.7152
	3.08527	45.6353
	-2.17173	45.8405
	-8.02473	46.0576
	-8.71073	46.1714
	-6.02173	46.2176
	-14.6442	46.4896
	1.01697	46.2765
	0.962274	46.3776
	0.988574	46.4772
	-6.60313	46.729
	-19.356	47.0842
	-18.8005	47.173
	-30.2467	47.502
	-36.4957	47.727
	-9.88723	47.2949
	1.62427	47.165
	4.21577	47.2131
	-2.59473	47.4493
	0.0442736	47.4965
	-9.45973	47.7866
	-19.7537	48.0925
	-8.96473	47.9767
	-22.807	48.3536
	-14.1193	48.2798
	-22.8527	48.5545
	-29.1467	48.7802
	-36.4777	49.027
	-41.8907	49.2353
	-33.9757	49.1769
	-21.3051	49.0235
	-16.0377	49.0182
	-12.2439	49.0423
	-2.93773	48.9562
	-1.88073	49.035
	2.45357	49.0484
	5.94987	49.0784
	-0.595926	49.3097
	-7.84273	49.5546
	-17.6809	49.8514
	-1.75073	49.6328
	-2.47973	49.7474
	-16.4807	50.1275
	-3.48433	49.9676
	-0.246426	50.003
	15.1066	49.7959
	-0.0901264	50.1999
	-2.24313	50.343
	8.39827	50.2302
	-8.20493	50.6625
	4.24197	50.513
	-5.47673	50.8074
	-0.550226	50.8089
	-18.3884	51.2657
	-17.1097	51.3402
	-5.13413	51.2007
	6.94827	51.0591
	-8.55873	51.4693
	-17.045	51.739
	-11.0871	51.7202
	16.8603	51.2612
	29.0533	51.1174
	14.2753	51.5129
	-13.939	52.1772
	-25.2617	52.5037
	-17.4984	52.4484
	-10.7617	52.4137
	12.526	52.0479
	6.54457	52.2675
	10.2863	52.2927
	6.26027	52.4735
	18.6703	52.3253
	8.45457	52.6297
	-1.70043	52.9328
	-3.95553	53.0779
	13.8978	52.821
	-4.11843	53.2813
	-20.3415	53.7059
	-7.66673	53.5524
	-9.21443	53.6834
	-14.4317	53.8878
	-4.74573	53.7937
	8.21567	53.6344
	-3.01133	53.9591
	-12.5177	54.2492
	-21.1621	54.5222
	-23.749	54.6739
	-13.3444	54.5659
	-12.3567	54.6462
	-2.82473	54.5556
	19.3148	54.2128
	6.89427	54.5613
	22.4923	54.3496
	10.779	54.6839
	11.6343	54.7667
	3.15657	55.0363
	0.751874	55.1844
	-9.75873	55.4946
	-3.59313	55.4713
	-9.76333	55.6947
	-36.5823	56.3311
	-20.5044	56.1095
	-14.2321	56.0843
	-22.3167	56.3461
	-15.0652	56.301
	0.0662736	56.0985
	1.74397	56.165
	0.482774	56.2903
	-0.274426	56.4054
	-16.3025	56.826
	-27.5992	57.152
	-39.7943	57.4959
	-29.6267	57.3927
	-31.7337	57.5348
	-34.9111	57.6985
	-26.7137	57.6347
	10.9223	56.982
	27.7729	56.745
	12.1139	57.1582
	-8.51773	57.6708
	-12.7822	57.8561
	-14.0714	57.9819
	-3.48273	57.8701
	15.5973	57.5885
	30.9503	57.3814
	20.9948	57.6808
	5.15527	58.0976
	-9.67443	58.4942
	-13.8697	58.6782
	-8.74773	58.6758
	9.34677	58.414
	31.1218	58.0785
	16.6003	58.469
	-4.60873	58.9932
	-11.0177	59.2215
	-17.8412	59.458
	-13.4637	59.4704
	-16.1093	59.6236
	-20.3957	59.8093
	-0.799726	59.5168
	-14.7487	59.8959
	-12.3154	59.9472
	-20.691	60.2149
	10.1759	59.6975
	6.71597	59.8667
	15.2913	59.7953
	-2.74223	60.256
	-21.2163	60.7258
	-31.9267	61.04
	-20.0767	60.903
	-9.28373	60.7871
	-3.19173	60.7653
	29.8913	60.2036
	4.86677	60.8041
	-7.85323	61.1585
	-17.3203	61.4478
	-30.9783	61.821
	-23.3017	61.7675
	-19.2912	61.7876
	-14.8463	61.7987
	10.56	61.3906
	11.3128	61.4756
	18.3383	61.4351
	24.0093	61.4217
	1.85027	61.9649
	-15.48	62.4116
	-19.1627	62.5853
	-20.8277	62.7187
	-34.7547	63.0972
	-38.7441	63.2771
	-25.6657	63.1158
	-7.56243	62.8537
	-4.60213	62.8945
	-12.1072	63.1446
	-13.848	63.2794
	-9.26413	63.2877
	-9.05373	63.3835
	-27.7684	63.8578
	-21.5527	63.8335
	-15.9467	63.8214
	-27.2477	64.1476
	-36.997	64.4427
	-44.6602	64.6959
	-39.4711	64.6923
	-25.5047	64.5129
	-9.83273	64.2996
	-5.28603	64.3087
	-6.88973	64.4408
	-23.8964	64.881
	-35.4774	65.2126
	-22.0537	65.0442
	-10.6187	64.9155
	-9.14673	64.9864
	-23.1067	65.3656
	-20.3481	65.4104
	-12.1072	65.3456
	-7.67123	65.3569
	-5.65273	65.4165
	-14.5427	65.6943
	-14.9134	65.8022
	-19.5363	65.9948
	-29.2921	66.2899
	-28.7387	66.3789
	-19.4147	66.2924
	-17.3572	66.3514
	-13.8262	66.381
	5.56357	66.0932
	-0.330726	66.311
	1.57027	66.373
	21.7307	66.0698
	-1.15373	66.6275
	-2.79423	66.7603
	0.784674	66.7887
	0.524074	66.894
	14.182	66.7208
	-1.42903	67.1333
	-16.092	67.5266
	-8.77173	67.4802
	5.32527	67.2983
	-20.5127	67.9151
	-37.537	68.3557
	-31.4537	68.334
	-49.1397	68.7878
	-45.8584	68.8222
	-43.1561	68.8683
	-7.64723	68.2581
	-14.5683	68.4965
	-28.9277	68.884
	-61.0287	69.626
	-31.3473	69.1324
	-14.0347	68.8861
	-10.4057	68.9136
	-7.25243	68.9505
	-16.8907	69.2432
	-5.94773	69.1244
	-1.97843	69.145
	9.73087	69.0108
	13.8587	69.0285
	22.0433	68.9649
	10.3016	69.2997
	-8.88223	69.7835
	-12.4027	69.9539
	-22.9611	70.2652
	-23.8377	70.3827
	-21.9344	70.4446
	-33.4657	70.7754
	-13.6113	70.4783
	-15.8944	70.624
	-23.5385	70.8769
	-12.5131	70.7565
	-8.50673	70.7766
	-15.0327	71.0071
	-48.6557	71.7796
	-43.0913	71.7683
	-21.3877	71.4342
	-15.4343	71.4151
	6.72927	71.0718
	22.3817	70.8588
	-20.3654	71.8137
	-37.6957	72.2604
	-35.1674	72.3101
	-10.5317	71.9174
	-10.0803	72.009
	-38.9327	72.6861
	-20.9907	72.4273
	-12.5087	72.3576
	-23.1694	72.6708
	-20.9927	72.7273
	-16.8257	72.744
	0.756274	72.4923
	3.69257	72.5336
	-12.5047	72.9575
	-14.3557	73.0948
	-28.8991	73.4857
	-39.1327	73.7904
	-33.2897	73.7736
	-27.8857	73.7656
	-28.5607	73.8792
	-13.6397	73.6807
	-0.00312637	73.5081
	-17.4507	73.957
	-19.3777	74.0956
	-5.14923	73.9111
	-12.2117	74.1524
	-6.86173	74.1457
	-2.20623	74.1526
	-21.342	74.6353
	-37.7197	75.0628
	-39.9377	75.2072
	-15.6037	74.8205
	-17.8741	74.9659
	-16.5887	75.0402
	-20.7061	75.2226
	-1.07773	74.93
	1.90427	74.9704
	-7.54503	75.2596
	-19.8447	75.6056
	-21.3811	75.7365
	-19.3367	75.7956
	14.4707	75.22
	13.201	75.3454
	8.53057	75.5388
	-15.1807	76.113
	-2.17373	75.9529
	6.99177	75.8696
	-9.84813	76.3064
	-23.4777	76.679
	-8.78893	76.4854
	3.14597	76.3468
	6.60987	76.3775
	-8.46343	76.7791
	-32.2524	77.3549
	-26.6357	77.3427
	-19.1417	77.2928
	-32.3937	77.6579
	-28.0224	77.6705
	-44.5407	78.1008
	-33.7911	77.986
	-2.78573	77.4659
	-10.4081	77.7186
	-17.3747	77.9579
	3.90977	77.6322
	6.77227	77.675
	26.6793	77.3769
	4.59987	77.9184
	-28.1441	78.6733
	-31.6577	78.8436
	-10.8571	78.5276
	-3.09613	78.473
	0.932274	78.4925
	4.41327	78.5229
	6.88127	78.5736
	3.61667	78.7391
	24.2113	78.4272
	8.67577	78.8379
	-17.7284	79.466
	-39.1433	79.9943
	-27.2217	79.8559
	-1.69193	79.4453
	-1.53573	79.5422
	-2.69473	79.6653
	30.1559	79.1083
	18.3338	79.4451
	7.35857	79.7646
	2.04527	79.9708
	2.14527	80.0689
	-9.33343	80.3985
	15.7319	79.9973
	-15.532	80.7226
	-29.8889	81.1098
	-27.9421	81.1709
	-25.6087	81.2243
	-12.4197	81.0605
	-7.80133	81.0682
	-13.8933	81.2905
	-36.096	81.8347
	-28.8517	81.7898
	-21.0317	81.7335
	1.49227	81.383
	4.45227	81.4239
	-8.82133	81.7894
	-20.0747	82.1145
	-37.676	82.5666
	-17.2077	82.2572
	-2.37093	82.0606
	-24.2697	82.5985
	-31.9007	82.8515
	-11.2194	82.5378
	-5.27073	82.5188
	-1.98903	82.5532
	-4.65673	82.7066
	-8.24173	82.8783
	-11.6884	83.0472
	-8.91023	83.0916
	19.3148	82.6271
	23.3867	82.6457
	14.3668	82.9261
	16.5243	82.9836
	8.87327	83.2368
	-8.24173	83.6793
	-5.00803	83.7146
	8.06827	83.5531
	8.01827	83.6541
	0.283274	83.9088
	-15.2697	84.3198
	-34.0754	84.7959
	-8.62593	84.387
	-15.8297	84.631
	-7.23673	84.5592
	-22.5857	84.9665
	-21.088	85.0365
	-6.35133	84.8418
	-1.94773	84.8538
	-13.0687	85.1762
	-40.2437	85.8198
	-34.4337	85.8036
	-14.6187	85.5074
	-15.1261	85.6176
	-8.04243	85.576
	1.08627	85.4937
	-0.317926	85.6218
	10.6946	85.5017
	18.2907	85.4499
	14.091	85.6339
	3.14377	85.953
	-5.39873	86.2238
	-27.6947	86.7698
	-21.759	86.7511
	-7.55173	86.5671
	-15.4063	86.8242
	-20.5197	87.0264
	4.02477	86.6356
	-4.53503	86.9068
	-15.1589	87.2196
	-19.9942	87.4163
	-25.19	87.6202
	-21.0427	87.6373
	-9.87833	87.514
	-1.71973	87.4508
	-12.6934	87.7708
	-21.2923	88.0428
	-26.0302	88.2376
	-19.3409	88.2039
	-5.73713	88.0319
	-2.37773	88.0647
	-16.8842	88.4549
	-42.9867	89.0772
	-30.9917	88.9373
	-8.41323	88.5857
	-3.14573	88.5803
	-2.46423	88.6667
	20.1986	88.3135
	10.076	88.6159
	4.18997	88.8336
	-6.44673	89.1464
	-25.6394	89.6302
	-20.4631	89.627
	0.832274	89.3011
	4.10527	89.3363
	-1.35313	89.5455
	8.45677	89.4493
	-0.567726	89.7298
	-6.10403	89.9405
	-11.2194	90.1428
	-18.6357	90.3911
	-32.4651	90.7677
	-20.2851	90.6241
	2.14767	90.2755
	-4.18113	90.5023
	-7.25243	90.6638
	-12.9061	90.8769
	8.28527	90.5531
	2.04527	90.7779
	12.0357	90.6782
	3.31287	90.9527
	-2.74873	91.174
	5.81757	91.1031
	-3.33673	91.3862
	6.07827	91.2979
	3.54957	91.4484
	-8.18323	91.7833
	-3.20673	91.7839
	-5.97173	91.9392
	-12.7387	92.1746
	4.79527	91.9239
	15.1719	91.8165
	2.80757	92.1638
	-8.75833	92.4951
	-12.2981	92.666
	-1.92423	92.5585
	-1.99133	92.66
	13.9693	92.4407
	16.5153	92.4899
	31.3128	92.2942
	35.0873	92.319
	16.5131	92.7905
	-12.537	93.4716
	-8.95813	93.5
	-17.2359	93.7657
	6.48827	93.3912
	-4.37653	93.7086
	0.389274	93.7132
	-3.73373	93.8958
	-5.28173	94.0268
	-17.2444	94.366
	-14.7767	94.417
	-10.2797	94.427
	-2.71823	94.3758
	-12.7107	94.6757
	-34.0407	95.2023
	-29.4093	95.2096
	-24.0332	95.2026
	-23.7774	95.2976
	-18.5857	95.2938
	-18.8724	95.3995
	-16.9384	95.4609
	-10.4383	95.4309
	-18.5117	95.6927
	-24.027	95.903
	-29.0252	96.1029
	9.07767	95.4409
	15.469	95.4131
	-8.28973	95.9882
	-26.8483	96.4594
	-19.6251	96.4149
	-29.4093	96.7106
	-14.1997	96.5064
	1.59227	96.2913
	-0.350326	96.4301
	16.9776	96.1837
	17.6633	96.2702
	-4.61943	96.8158
	2.27127	96.778
	29.7109	96.3292
	16.6003	96.6914
	-19.4062	97.5116
	-33.9797	97.903
	-30.286	97.9292
	-11.8469	97.6604
	17.5743	97.1719
	8.51327	97.4535
	-10.0475	97.9247
	-4.37423	97.9112
	8.55447	97.7533
	3.89687	97.9465
	-20.7625	98.5397
	-28.9597	98.8036
	-13.4292	98.593
	-17.7871	98.7802
	-4.05543	98.6055
	13.019	98.3641
	-6.41673	98.8528
	-28.7887	99.4004
	-41.8647	99.762
	-35.1737	99.7282
	-27.1023	99.6669
	-16.6647	99.5581
	2.44477	99.276
	16.2657	99.0996
	24.6843	99.0317
	-2.04773	99.6664
	3.36727	99.6581
	-7.97273	99.9849
	-11.6493	100.158
	-11.3217	100.252
	-21.533	100.556
	-1.27723	100.251
	-20.2264	100.73
	-13.3007	100.692
	-33.9017	101.204
	-28.717	101.2
	-24.1007	101.208
	-14.2277	101.111
	-28.4067	101.494
	-48.8207	102.003
	-18.9461	101.505
	-2.27553	101.272
	0.567574	101.315
	-10.5902	101.639
	-30.9677	102.146
	-31.0457	102.248
	-39.1042	102.509
	-12.14	102.07
	-6.95273	102.066
	-31.2217	102.651
	-26.4943	102.657
	-9.53543	102.418
	17.4833	101.977
	6.44927	102.298
	-22.8507	102.984
	-0.504426	102.638
	-6.31223	102.854
	-9.45733	103.017
	-3.48673	102.998
	0.476574	103.018
	-21.1597	103.551
	-43.0282	104.089
	-37.9647	104.087
	-32.4131	104.076
	-22.2907	103.974
	-14.4493	103.917
	1.87627	103.691
	19.8229	103.432
	-4.48703	104.018
	-1.22743	104.053
	13.6287	103.856
	12.8603	103.972
	20.7497	103.914
	-9.53773	104.62
	-12.5327	104.78
	-22.9677	105.088
	-19.7447	105.124
	-26.9722	105.369
	-31.6797	105.563
	-24.8757	105.527
	-24.261	105.615
	-17.1467	105.572
	-12.2764	105.575
	-4.79123	105.525
	-4.52833	105.621
	-1.98473	105.67
	-3.49323	105.8
	-13.6047	106.102
	-11.5449	106.161
	-8.21173	106.194
	-7.51273	106.28
	3.86227	106.153
	-0.176726	106.334
	-7.00273	106.57
	9.70927	106.336
	8.45227	106.461
	-6.26923	106.856
	-8.07713	106.992
	-18.2757	107.296
	-7.79273	107.187
	11.5233	106.901
	-8.69973	107.405
	-28.3764	107.899
	-25.6523	107.944
	-5.04473	107.632
	-18.0691	107.993
	-25.3073	108.238
	-18.8657	108.209
	-0.443726	107.94
	1.65287	107.998
	13.058	107.87
	-6.12133	108.354
	-7.89473	108.489
	-9.22073	108.617
	-6.42733	108.661
	1.28167	108.607
	-27.7317	109.287
	-28.8537	109.41
	-4.21773	109.017
	-24.8992	109.53
	-36.8777	109.87
	-16.5911	109.564
	-36.2267	110.057
	-36.3957	110.16
	-20.6827	109.946
	-21.0862	110.054
	-33.4181	110.401
	-16.9104	110.171
	0.100874	109.931
	-9.89773	110.231
	-0.984126	110.153
	10.2733	110.028
	5.07547	110.232
	6.73547	110.299
	-8.05773	110.695
	-23.3932	111.101
	-22.0343	111.174
	14.9743	110.534
	22.7268	110.479
	24.3763	110.546
	20.0443	110.733
	19.7123	110.84
	16.3853	111.007
	-5.94373	111.553
	-24.5674	112.026
	-20.4241	112.043
	-14.7007	112.028
	-16.9841	112.174
	-8.75833	112.11
	-5.44013	112.143
	-7.56673	112.286
	-18.6855	112.608
	-20.1114	112.737
	-21.2727	112.86
	-31.4321	113.163
	-32.3177	113.282
	-22.807	113.192
	-28.5345	113.406
	-22.4251	113.384
	-23.2822	113.501
	-28.4194	113.704
	-29.8672	113.833
	-14.1037	113.618
	-23.7294	113.91
	-20.4827	113.945
	-15.6252	113.948
	-20.6061	114.148
	1.95667	113.797
	-4.26573	114.021
	-24.984	114.536
	-21.7892	114.572
	-15.7012	114.55
	-22.2124	114.781
	-7.03303	114.577
	-19.6407	114.929
	-35.484	115.346
	-24.2807	115.222
	-18.4901	115.207
	-8.67373	115.11
	-7.41713	115.185
	14.1758	114.853
	-11.0374	115.458
	-11.1847	115.561
	4.13977	115.355
	-9.60693	115.73
	-14.1977	115.921
	-20.3567	116.145
	-16.9947	116.178
	-27.8357	116.494
	-30.8137	116.654
	-26.0582	116.659
	-19.2215	116.622
	-22.5814	116.79
	-29.5221	117.028
	-22.7267	116.993
	-30.6204	117.25
	-19.5147	117.129
	2.01087	116.798
	-5.13173	117.041
	-0.250726	117.044
	-8.96873	117.318
	3.49987	117.169
	0.942774	117.32
	-3.77123	117.514
	4.06627	117.458
	14.1083	117.357
	1.45977	117.71
	-26.9762	118.379
	-18.308	118.305
	-21.2789	118.465
	-13.0077	118.4
	1.46597	118.21
	-2.59473	118.392
	-49.348	119.427
	-49.8757	119.537
	-16.4694	118.969
	-6.82923	118.877
	-11.9664	119.079
	-5.30993	119.046
	19.9683	118.641
	-10.5444	119.351
	-3.15873	119.303
	5.59197	119.228
	-2.36033	119.488
	-17.2097	119.885
	-55.321	120.747
	-50.8784	120.758
	-4.18113	119.924
	25.624	119.428
	7.78397	119.885
	-14.2797	120.427
	-17.1209	120.583
	-25.7283	120.856
	-22.1257	120.884
	-32.5259	121.192
	-24.6107	121.133
	-31.0607	121.363
	-35.2277	121.546
	-31.1954	121.566
	-24.1527	121.525
	-10.063	121.343
	-14.1691	121.525
	-4.82143	121.438
	-16.461	121.771
	-12.3567	121.789
	-24.9207	122.14
	-17.6352	122.095
	-8.00333	122.002
	-6.97443	122.082
	-6.58373	122.174
	3.48227	122.073
	16.6913	121.909
	0.454774	122.334
	-6.00873	122.563
	4.43727	122.454
	11.8816	122.405
	7.84727	122.586
	2.56867	122.792
	4.87567	122.846
	-5.71143	123.157
	-11.7557	123.378
	-24.1307	123.726
	-7.33473	123.49
	-28.6712	124.017
	-17.6047	123.896
	-29.4222	124.232
	-16.9513	124.083
	-19.3867	124.232
	-21.8434	124.381
	-12.5087	124.294
	-11.1111	124.366
	2.86577	124.187
	-20.8579	124.761
	-17.8547	124.802
	-17.0992	124.886
	-8.40873	124.813
	-19.1025	125.126
	9.57677	124.653
	4.80827	124.849
	2.62057	124.993
	-10.9027	125.363
	-10.6117	125.457
	-44.9143	126.243
	-22.6487	125.898
	-7.54733	125.696
	-5.59193	125.757
	-16.6257	126.078
	-9.72643	126.04
	0.441274	125.937
	-5.50073	126.155
	6.52497	126.015
	-2.83323	126.303
	-19.1371	126.729
	-1.51833	126.476
	9.26197	126.361
	-3.26073	126.711
	-20.9187	127.165
	-25.3787	127.354
	-28.4697	127.516
	3.32797	126.98
	-7.63673	127.299
	-13.7547	127.522
	-13.1881	127.61
	-0.580426	127.458
	-11.0089	127.767
	-20.7585	128.062
	-38.6313	128.52
	-45.7757	128.763
	-46.592	128.879
	-37.2597	128.792
	-40.5997	128.959
	-7.96433	128.407
	-22.5897	128.799
	-24.1027	128.929
	-28.1721	129.111
	9.92827	128.449
	-10.9767	128.967
	-22.768	129.303
	-14.7117	129.242
	-34.1104	129.73
	-34.1144	129.83
	-28.3915	129.816
	-29.6132	129.941
	-11.9402	129.687
	-45.5391	130.459
	-24.8774	130.146
	-23.0107	130.209
	-11.1437	130.071
	-15.8904	130.266
	-22.2795	130.494
	-17.39	130.496
	-1.92603	130.287
	-4.91673	130.447
	-2.37093	130.497
	-4.61323	130.642
	2.95277	130.59
	-26.2971	131.275
	-24.9577	131.349
	-19.8663	131.347
	-6.67913	131.183
	17.8023	130.793
	34.7767	130.554
	3.40827	131.281
	-5.80473	131.566
	-20.3437	131.957
	-24.3457	132.137
	-30.0821	132.352
	-44.63	132.743
	12.2156	131.706
	26.8003	131.514
	7.10677	132.008
	13.6136	131.978
	-16.2612	132.676
	2.18227	132.407
	-20.5653	132.962
	-14.4277	132.939
	-9.62203	132.943
	-17.3141	133.197
	-19.94	133.35
	-15.4387	133.36
	-4.64343	133.244
	-8.40473	133.42
	-13.2097	133.616
	-17.5224	133.802
	-11.7297	133.786
	-2.97223	133.711
	-6.03673	133.872
	-11.9297	134.09
	6.59247	133.82
	-0.202726	134.056
	-18.3342	134.518
	-31.302	134.878
	-12.5567	134.604
	-10.2557	134.658
	2.39277	134.505
	-5.17093	134.756
	-17.7133	135.107
	-25.5027	135.362
	-19.6687	135.346
	-42.5943	135.904
	-71.616	136.585
	-50.8482	136.27
	-27.0437	135.894
	-4.81473	135.549
	-0.628326	135.565
	-8.31173	135.819
	-4.13773	135.836
	23.2845	135.388
	17.7196	135.599
	3.68627	135.98
	-15.0763	136.455
	-31.4712	136.883
	-29.2335	136.938
	-23.7054	136.928
	-24.591	137.046
	-41.2097	137.478
	-47.994	137.714
	-18.145	137.217
	-10.7833	137.17
	-19.0221	137.434
	-8.76723	137.33
	-3.69523	137.328
	-21.989	137.794
	-20.4609	137.864
	-15.4997	137.864
	-18.423	138.023
	-17.3594	138.102
	-0.775726	137.87
	-12.5177	138.205
	-21.0622	138.476
	-23.2477	138.62
	-0.691426	138.269
	-17.6827	138.709
	-18.4035	138.823
	-24.4677	139.045
	-36.2741	139.381
	-18.7727	139.131
	-26.7874	139.391
	-14.9417	139.254
	7.84267	138.899
	-15.9357	139.474
	-37.8239	140.012
	-48.7774	140.331
	-24.9733	139.955
	-30.4489	140.165
	4.82997	139.559
	0.623974	139.744
	0.821574	139.84
	-7.20223	140.1
	-11.5862	140.288
	-8.45233	140.326
	-13.7307	140.531
	-22.6447	140.81
	-20.1483	140.86
	-11.8665	140.794
	-21.4961	141.087
	-36.0724	141.478
	-31.6293	141.49
	-14.7593	141.252
	-14.2841	141.343
	-8.89273	141.335
	-29.5507	141.848
	-25.3463	141.864
	-29.3247	142.044
	-41.8389	142.395
	-35.0437	142.359
	-27.4362	142.307
	-8.92373	142.036
	-3.80573	142.034
	-24.539	142.549
	-38.4967	142.928
	-32.478	142.908
	-28.3997	142.926
	-32.617	143.11
	-49.8367	143.555
	-42.5419	143.509
	-41.3067	143.585
	-30.8353	143.475
	-32.7822	143.614
	-7.18713	143.203
	-14.5337	143.45
	-42.6463	144.112
	-30.6594	143.972
	-11.7447	143.694
	-0.910326	143.577
	-19.0612	144.04
	-1.99133	143.799
	2.10427	143.817
	-21.2247	144.384
	-25.0037	144.56
	-18.1081	144.522
	-46.1404	145.183
	-46.1342	145.283
	-38.8417	145.237
	-5.92173	144.678
	-4.16373	144.743
	-14.3751	145.048
	-30.3663	145.467
	10.2407	144.755
	27.955	144.501
	4.59767	145.068
	-3.75173	145.335
	-33.483	146.03
	-36.7797	146.196
	-2.87903	145.618
	-3.57373	145.732
	-17.3812	146.109
	7.01347	145.721
	-10.2451	146.166
	-23.6707	146.535
	-16.8127	146.497
	-17.5787	146.613
	-17.3661	146.709
	-11.4237	146.69
	12.7259	146.307
	13.3793	146.394
	-0.131426	146.764
	-14.3167	147.148
	1.98227	146.922
	-13.5052	147.332
	-28.8297	147.739
	-23.2174	147.726
	-33.3137	148.028
	-30.0302	148.063
	-32.0463	148.203
	-29.6633	148.256
	-47.5664	148.714
	-43.2063	148.727
	-35.6817	148.676
	-33.8347	148.739
	-30.9241	148.781
	-23.0657	148.724
	-18.3517	148.729
	-30.464	149.072
	-34.3837	149.25
	-7.64943	148.816
	-9.65873	148.957
	-20.3503	149.27
	-20.2784	149.369
	-32.3434	149.71
	-30.3535	149.771
	-22.4145	149.712
	-21.0447	149.784
	-34.1277	150.146
	-19.992	149.963
	-1.35773	149.691
	-17.6871	150.117
	-18.2232	150.228
	-9.47473	150.153
	-22.3514	150.511
	-37.1487	150.907
	-32.0614	150.906
	-7.24793	150.509
	5.45967	150.355
	14.2407	150.28
	14.3253	150.378
	-1.56143	150.796
	-5.99573	150.984
	-24.5517	151.455
	-10.7443	151.28
	4.55677	151.074
	-17.0557	151.606
	-20.1332	151.768
	-5.75453	151.58
	-3.09393	151.627
	1.16427	151.642
	-20.7451	152.18
	-37.0121	152.606
	-9.85873	152.163
	1.63957	152.033
	-11.378	152.393
	-11.6017	152.498
	-32.4327	153.014
	-29.507	153.056
	-23.1454	153.029
	-35.3863	153.374
	-17.7005	153.12
	8.24627	152.701
	12.0597	152.725
	-19.237	153.451
	-33.1814	153.83
	-15.2607	153.572
	-22.3077	153.813
	-34.7007	154.161
	-40.8557	154.384
	-21.6653	154.1
	-17.3443	154.114
	-22.5943	154.319
	-25.4157	154.475
	-11.771	154.302
	-16.6431	154.5
	-25.6132	154.779
	-30.4751	154.977
	-43.5837	155.339
	-11.9531	154.806
	-1.59823	154.699
	-4.70873	154.862
	1.26827	154.842
	6.77677	154.832
	-4.68673	155.162
	-15.1457	155.471
	-26.3122	155.794
	-39.0697	156.149
	-47.9507	156.427
	-20.0357	155.969
	-24.5954	156.16
	-9.09713	155.95
	7.74267	155.713
	2.91127	155.91
	-10.794	156.284
	-26.5791	156.7
	-26.7747	156.804
	-15.25	156.674
	-5.69813	156.583
	5.99327	156.449
	-6.78123	156.805
	-16.3393	157.096
	-33.4957	157.539
	1.25987	156.944
	-1.38373	157.097
	-8.66073	157.343
	-18.0864	157.631
	-43.0193	158.23
	-3.97273	157.549
	8.09827	157.407
	11.502	157.439
	-3.34793	157.836
	-28.0984	158.431
	-33.4941	158.64
	-56.1764	159.194
	-23.8727	158.648
	8.49827	158.1
	-8.15303	158.533
	-0.565326	158.482
	7.86427	158.413
	-0.684726	158.684
	-17.9953	159.13
	-18.4035	159.239
	-18.4597	159.34
	-16.4567	159.4
	-20.9494	159.589
	-8.55873	159.442
	-28.2201	159.935
	-25.2967	159.977
	-13.4203	159.839
	-14.7727	159.967
	-22.7831	160.227
	-14.1193	160.154
	-8.75613	160.147
	-9.81973	160.268
	3.12627	160.109
	-2.68803	160.325
	-5.85673	160.489
	-25.2811	160.977
	-10.484	160.781
	-21.012	161.092
	-32.335	161.418
	-37.9367	161.63
	-30.2017	161.576
	-25.3377	161.579
	-31.0871	161.794
	-24.4719	161.762
	-27.3367	161.919
	-28.6907	162.046
	-7.34123	161.719
	-16.8647	162.01
	-3.29573	161.838
	10.219	161.668
	19.0983	161.591
	9.50487	161.883
	-16.2092	162.497
	-7.01353	162.413
	-5.92813	162.491
	-16.0657	162.794
	-10.0302	162.774
	-22.2427	163.118
	-25.0187	163.273
	1.05787	162.852
	3.16327	162.91
	-27.573	163.625
	-28.4937	163.744
	-15.2847	163.579
	-8.35903	163.541
	-4.64773	163.567
	-8.41773	163.742
	-30.4143	164.282
	-45.9367	164.693
	-15.0284	164.175
	-12.8387	164.231
	-39.2321	164.859
	-37.3227	164.921
	-37.4722	165.024
	-22.4034	164.823
	-14.0737	164.756
	-23.9293	165.053
	-32.0027	165.314
	-13.3227	165.041
	-26.219	165.399
	-31.6667	165.608
	-30.0755	165.677
	-35.3607	165.882
	-24.5827	165.767
	-24.0247	165.856
	-33.7632	166.15
	-18.2582	165.941
	-23.582	166.147
	9.93697	165.577
	-11.6057	166.108
	-31.3497	166.602
	-29.7695	166.671
	-30.1234	166.778
	-25.1967	166.779
	-12.1657	166.619
	5.19457	166.372
	-15.6297	166.889
	-13.7849	166.952
	-19.8687	167.174
	-20.8737	167.294
	-42.2164	167.821
	-42.8652	167.934
	-23.3151	167.643
	-22.4904	167.726
	-14.0474	167.657
	-33.5069	168.147
	-31.1497	168.199
	-16.8667	168.014
	-16.2047	168.101
	-1.92203	167.915
	-4.38533	168.064
	-25.3787	168.584
	-16.7324	168.511
	-9.87613	168.474
	4.94727	168.278
	-27.6121	169.03
	-21.1857	169.001
	-13.1187	168.94
	-0.956126	168.797
	-10.2993	169.083
	-17.4202	169.326
	-9.88493	169.275
	-30.8353	169.794
	-36.3891	170.006
	-19.9422	169.777
	-13.6377	169.751
	-41.8737	170.415
	-62.8737	170.935
	-34.2817	170.464
	-29.8347	170.475
	-37.1573	170.721
	-31.2757	170.704
	-14.5337	170.469
	-12.3003	170.525
	-43.3995	171.247
	-36.8625	171.216
	-31.2194	171.203
	-22.3837	171.127
	-15.0461	171.08
	-11.9597	171.118
	-12.3483	171.226
	-16.4327	171.408
	-23.0784	171.641
	-34.4597	171.968
	-33.292	172.045
	-23.3887	171.947
	-33.0687	172.241
	-52.6254	172.732
	-54.277	172.865
	-44.6167	172.772
	-39.4973	172.769
	-9.83073	172.276
	5.50277	172.069
	-8.84073	172.457
	-30.0237	172.981
	-18.5274	172.851
	-15.1177	172.882
	-42.7567	173.535
	-30.4317	173.389
	-11.58	173.112
	-17.9237	173.339
	-21.3313	173.507
	-20.8344	173.597
	-7.92923	173.439
	-20.0421	173.781
	-12.8387	173.737
	-17.4617	173.93
	-11.5822	173.912
	-6.40173	173.909
	-24.8667	174.378
	-23.7687	174.456
	1.36827	174.053
	-31.4104	174.809
	-28.463	174.851
	-4.18993	174.465
	15.8207	174.165
	3.45857	174.512
	-14.8547	174.979
	-30.2513	175.386
	-37.8347	175.638
	-21.7981	175.418
	-25.3967	175.59
	-15.1612	175.485
	8.16367	175.119
	5.66327	175.269
	-30.7157	176.096
	-43.3167	176.448
	-69.5172	177.072
	-49.1267	176.765
	-22.3861	176.33
	-15.3757	176.29
	-14.6811	176.376
	-20.6714	176.596
	-3.35193	176.349
	-16.5847	176.714
	-38.8327	177.259
	-45.2571	177.488
	-48.3022	177.649
	-51.6444	177.816
	-23.7857	177.359
	-26.3227	177.509
	-13.6007	177.355
	-14.4924	177.473
	-26.3664	177.81
	-40.6084	178.195
	-33.8887	178.161
	-31.8857	178.221
	-33.5544	178.355
	-41.8067	178.62
	-21.1077	178.306
	-22.8287	178.44
	-10.9417	178.302
	-11.2501	178.408
	-8.17033	178.447
	0.426274	178.375
	-3.54273	178.554
	-6.04313	178.705
	-14.0261	178.965
	-17.72	179.139
	-12.9537	179.144
	-8.64993	179.157
	-1.74373	179.119
	5.11227	179.082
	-33.5177	179.955
	-41.1987	180.208
	-50.5919	180.496
	-37.5894	180.336
	-37.1597	180.428
	-25.2507	180.29
	-29.904	180.483
	-14.9049	180.283
	-13.9541	180.364
	-9.90473	180.383
	-2.71203	180.339
	-19.2257	180.769
	-45.4527	181.394
	-25.2637	181.09
	-16.5783	181.017
	-13.7721	181.061
	-7.12633	181.028
	-14.3967	181.274
	-11.3977	181.314
	-0.229126	181.19
	-11.7403	181.521
	-20.9143	181.804
	-30.3707	182.093
	-26.9482	182.125
	-23.6857	182.16
	-12.565	182.037
	-20.921	182.305
	-25.2531	182.491
	-29.3942	182.674
	-21.7477	182.621
	-20.0357	182.687
	-27.1477	182.929
	-21.9477	182.925
	-18.5877	182.958
	-0.853926	182.704
	2.71387	182.732
	-3.45633	182.956
	-20.5044	183.397
	-48.0113	184.047
	-67.4837	184.537
	-43.8657	184.164
	-40.8167	184.204
	-17.8327	183.844
	-24.1677	184.071
	-20.2767	184.093
	-19.2477	184.172
	-37.9563	184.647
	-32.7167	184.642
	-24.1377	184.57
	-25.305	184.694
	-29.8041	184.884
	-17.5247	184.738
	-24.9147	184.986
	-20.9863	185.007
	3.75787	184.613
	-10.5797	184.999
	-12.2267	185.132
	-8.48693	185.158
	-24.7257	185.582
	-39.38	185.976
	-33.6872	185.962
	-18.7943	185.764
	-19.213	185.872
	-6.99373	185.728
	-26.0822	186.21
	-44.3737	186.676
	-38.4467	186.658
	-32.8387	186.646
	-9.71373	186.283
	-20.7667	186.604
	-11.0157	186.509
	-2.52113	186.439
	-17.0557	186.83
	-31.1151	187.211
	-43.8137	187.565
	-12.1853	187.033
	1.17527	186.866
	-2.72473	187.044
	-15.0133	187.39
	-44.4324	188.078
	-36.092	188.011
	-23.8813	187.867
	-34.0301	188.17
	-28.9817	188.169
	-25.889	188.207
	-34.503	188.479
	-39.1367	188.672
	-47.2124	188.934
	-20.4587	188.499
	6.65957	188.057
	-3.74073	188.365
	-19.749	188.785
	-20.6084	188.903
	-32.283	189.236
	-48.3151	189.657
	-36.6477	189.523
	-27.9443	189.449
	-31.1413	189.613
	-29.1273	189.673
	-15.6077	189.503
	-21.1271	189.713
	-38.2947	190.157
	-33.0577	190.152
	-36.8407	190.328
	-41.5503	190.522
	-39.9049	190.589
	-41.2377	190.716
	-23.9031	190.469
	-9.62673	190.284
	-9.27073	190.377
	-22.7527	190.746
	-10.6727	190.605
	-9.50703	190.682
	-22.7573	191.047
	-23.7077	191.166
	-37.8954	191.549
	-44.8057	191.788
	-30.77	191.607
	-30.6204	191.704
	-26.3384	191.718
	-38.4683	192.061
	-25.7913	191.908
	-29.8912	192.09
	-57.2637	192.738
	-62.7391	192.947
	-33.1377	192.455
	-5.52043	192.003
	-10.8291	192.209
	-16.5152	192.423
	-20.5782	192.604
	-15.5733	192.604
	-19.2521	192.777
	-43.7161	193.367
	-47.2257	193.537
[truncated: 3,001 more rows]

## Sheet: Figure 6
Figure 6-curve [pN]	Figure 6-curve(x) [nm]	Figure 6-histogram [pN]
-338.491	0.250909	421.56
-338.477	0.251895	303.671
-338.435	0.254838	291.059
-338.365	0.259689	411.927
-338.269	0.266368	312.553
-338.145	0.274767	48.5886
-337.996	0.28475	226.291
-337.823	0.296159	102.871
-337.626	0.308815	74.5551
-337.406	0.322523	82.4896
-337.165	0.337078	258.432
-336.904	0.352266	224.998
-336.624	0.367869	394.323
-336.327	0.38367	412.387
-336.012	0.399457	173.105
-335.682	0.415022	114.519
-335.337	0.43017	74.8964
-334.978	0.444716	125.352
-334.606	0.458493	91.7772
-334.22	0.471346	94.6244
-333.821	0.48314	106.71
-333.409	0.493755	45.3964
-332.985	0.503094	253.948
-332.547	0.511075	258.18
-332.096	0.517637	248.296
-331.631	0.522739	263.094
-331.152	0.526357	186.641
-330.659	0.528489	208.884
-330.15	0.529149	231.363
-329.625	0.528372	100.534
-329.085	0.526209	276.976
-328.529	0.52273	565.928
-327.956	0.51802	83.2279
-327.367	0.512181	137.045
-326.761	0.505327	167.798
-326.139	0.497586	237.48
-325.502	0.489096	242.17
-324.849	0.480001	233.255
-324.182	0.470452	204.201
-323.502	0.4606	139.317
-322.81	0.450598	94.4261
-322.107	0.44059	91.7735
-321.394	0.430715	95.579
-320.673	0.4211	74.7182
-319.946	0.411857	46.0692
-319.214	0.403083	160.053
-318.479	0.394853	772.4
-317.743	0.387222	702.315
-317.008	0.380225	715.668
-316.274	0.373872	95.0835
-315.544	0.368153	208.025
-314.819	0.363037	198.546
-314.101	0.358476	102.725
-313.39	0.354405	144.362
-312.686	0.350748	140.463
-311.992	0.347419	164.049
-311.307	0.34433	96.041
-310.632	0.341391	296.597
-309.965	0.338516	112.001
-309.308	0.335629	255.765
-308.659	0.332663	89.2219
-308.017	0.329566	260.813
-307.382	0.326303	203.911
-306.752	0.322857	142.688
-306.125	0.31923	111.604
-305.5	0.315441	126.486
-304.876	0.311528	108.282
-304.25	0.307543	375.826
-303.62	0.303553	108.57
-302.985	0.299633	276.529
-302.342	0.295865	297.826
-301.691	0.292331	228.979
-301.029	0.289115	234.233
-300.355	0.286291	273.003
-299.668	0.283928	229.935
-298.967	0.282077	208.623
-298.251	0.280776	254.069
-297.519	0.280044	120.995
-296.772	0.279881	173.761
-296.008	0.280264	98.3442
-295.23	0.28115	230.728
-294.436	0.282474	173.151
-293.629	0.284151	157.64
-292.808	0.286081	267.148
-291.975	0.288143	287.694
-291.131	0.290206	316.024
-290.277	0.292126	487.586
-289.416	0.293754	59.5427
-288.548	0.294935	117.57
-287.674	0.295514	226.58
-286.797	0.295338	76.8044
-285.916	0.294259	55.5547
-285.034	0.29214	109.454
-284.151	0.288854	375.239
-283.269	0.284288	133.163
-282.386	0.278347	174.913
-281.505	0.270957	176.612
-280.624	0.262061	197.978
-279.745	0.251628	253.013
-278.866	0.239652	247.615
-277.988	0.22615	120.395
-277.111	0.211168	198.516
-276.233	0.194777	291.041
-275.353	0.177078	264.728
-274.472	0.158197	666.945
-273.589	0.138286	73.5096
-272.702	0.117521	346.901
-271.811	0.0961049	322.708
-270.916	0.0742572	130.354
-270.015	0.0522172	142.495
-269.109	0.0302382	147.207
-268.197	0.00858373	167.514
-267.279	-0.0124768	207.482
-266.355	-0.0326734	244.464
-265.425	-0.0517404	428.975
-264.488	-0.0694223	514.795
-263.546	-0.0854792	570.58
-262.599	-0.0996925	132.563
-261.648	-0.11187	61.6606
-260.693	-0.121851	116.324
-259.734	-0.129512	140.551
-258.774	-0.134767	156.565
-257.813	-0.137576	161.453
-256.851	-0.13794	38.8042
-255.891	-0.13591	99.498
-254.932	-0.131579	103.524
-253.976	-0.125088	44.9815
-253.025	-0.116618	169.092
-252.079	-0.10639	295.745
-251.138	-0.0946592	141.701
-250.205	-0.081712	223.782
-249.281	-0.0678576	216.977
-248.365	-0.0534229	230.452
-247.459	-0.0387461	188.68
-246.563	-0.0241691	273.279
-245.679	-0.0100313	52.9006
-244.807	0.00333745	155.547
-243.947	0.0156231	145.547
-243.101	0.0265329	100.771
-242.268	0.0358008	176.276
-241.449	0.0431916	101.655
-240.645	0.0485049	164.957
-239.854	0.0515774	439.608
-239.078	0.0522853	477.191
-238.317	0.0505452	449.96
-237.57	0.0463146	50.7593
-236.837	0.0395914	76.4552
-236.118	0.0304135	182.703
-235.412	0.0188568	155.913
-234.718	0.00503406	239.614
-234.036	-0.0109079	223.001
-233.365	-0.0287899	377.118
-232.703	-0.0484036	50.7292
-232.049	-0.0695136	78.2337
-231.402	-0.0918608	45.0077
-230.759	-0.115165	101.908
-230.121	-0.139128	74.218
-229.483	-0.163436	50.5448
-228.845	-0.187764	86.5084
-228.204	-0.211781	190.643
-227.558	-0.235148	208.928
-226.905	-0.257529	172.336
-226.243	-0.278589	266.622
-225.568	-0.298006	299.386
-224.88	-0.315466	105.115
-224.175	-0.330678	210.694
-223.453	-0.343373	154.09
-222.709	-0.353313	179.666
-221.944	-0.360293	218.727
-221.154	-0.364149	274.127
-220.34	-0.364761	214.931
-219.498	-0.362058	165.205
-218.629	-0.356024	132.003
-217.731	-0.346696	216.944
-216.804	-0.334169	274.045
-215.847	-0.318595	245.369
-214.861	-0.300186	110.456
-213.846	-0.279207	161.409
-212.803	-0.255973	199.377
-211.732	-0.23085	210.765
-210.635	-0.204241	135.632
-209.513	-0.176585	228.327
-208.369	-0.148342	222.694
-207.203	-0.119992	149.724
-206.019	-0.0920164	167.436
-204.819	-0.064895	385.344
-203.607	-0.0390905	393.163
-202.384	-0.0150406	235.357
-201.155	0.00685158	150.542
-199.923	0.0262269	140.731
-198.69	0.0427774	120.892
-197.462	0.0562527	85.5111
-196.242	0.0664644	90.0856
-195.034	0.0732896	133.21
-193.84	0.0766717	93.7959
-192.666	0.0766201	74.6529
-191.515	0.0732073	87.0045
-190.39	0.0665655	72.0729
-189.295	0.0568806	198.134
-188.233	0.0443854	477.336
-187.207	0.0293516	416.634
-186.219	0.0120811	420.001
-185.271	-0.00710297	327.353
-184.366	-0.027866	130.483
-183.504	-0.0498707	152.422
-182.687	-0.0727855	105.027
-181.914	-0.0962931	98.9938
-181.186	-0.120096	165.653
-180.501	-0.143924	151.336
-179.858	-0.167537	260.171
-179.255	-0.190725	305.329
-178.69	-0.213317	294.825
-178.16	-0.235172	191.624
-177.661	-0.256183	133.978
-177.189	-0.276272	615.21
-176.74	-0.295386	760.709
-176.31	-0.313493	806.732
-175.893	-0.330578	806.732
-175.485	-0.346633	806.732
-175.081	-0.361659	294.095
-174.675	-0.375653	114.318
-174.262	-0.38861	255.297
-173.839	-0.400515	104.152
-173.4	-0.411342	119.702
-172.94	-0.421053	277.174
-172.457	-0.429597	270.629
-171.947	-0.436909	307.856
-171.407	-0.442915	277.276
-170.834	-0.447533	357.733
-170.228	-0.450677	334.872
-169.586	-0.452264	166.314
-168.909	-0.452216	188.418
-168.195	-0.450466	236.657
-167.447	-0.446967	280.898
-166.664	-0.441694	216.255
-165.848	-0.434647	318.551
-165	-0.425862	324.694
-164.124	-0.415405	358.372
-163.222	-0.40338	64.1423
-162.296	-0.389928	69.6118
-161.349	-0.375225	84.8645
-160.383	-0.35948	139.44
-159.403	-0.342932	63.8463
-158.411	-0.325844	85.2918
-157.409	-0.308497	258.622
-156.4	-0.291183	233.546
-155.387	-0.274198	115.3
-154.371	-0.257832	227.786
-153.356	-0.242361	71.8045
-152.342	-0.228042	50.8929
-151.33	-0.2151	59.6799
-150.323	-0.203723	203.172
-149.321	-0.19406	190.538
-148.324	-0.18621	81.6133
-147.333	-0.180223	107.408
-146.349	-0.176099	91.5524
-145.37	-0.173786	53.506
-144.397	-0.17318	82.6403
-143.43	-0.174137	66.5623
-142.468	-0.176466	112.506
-141.51	-0.179947	224.316
-140.556	-0.184331	65.8159
-139.606	-0.189351	60.5068
-138.658	-0.194733	99.2896
-137.712	-0.200199	89.7898
-136.768	-0.205485	68.8601
-135.824	-0.210341	103.162
-134.88	-0.214545	81.5859
-133.936	-0.217907	156.012
-132.991	-0.220273	170.615
-132.044	-0.221535	320.779
-131.096	-0.221626	330.819
-130.145	-0.220525	209.976
-129.193	-0.218257	124.723
-128.238	-0.214889	83.9507
-127.281	-0.210524	176.819
-126.321	-0.205299	273.537
-125.359	-0.199379	457.416
-124.394	-0.192948	262.859
-123.428	-0.186201	164.979
-122.459	-0.179339	114.883
-121.49	-0.172561	71.8486
-120.52	-0.166054	53.2723
-119.549	-0.15999	106.281
-118.579	-0.154518	185.097
-117.61	-0.149761	257.537
-116.643	-0.145811	268.745
-115.679	-0.142729	280.246
-114.718	-0.140544	105.133
-113.763	-0.139251	63.4617
-112.813	-0.138815	76.8347
-111.869	-0.139173	172.507
-110.933	-0.140236	204.459
-110.005	-0.141898	204.505
-109.086	-0.144035	183.037
-108.177	-0.146513	123.815
-107.277	-0.149192	202.622
-106.388	-0.151932	261.823
-105.508	-0.154597	101.056
-104.639	-0.15706	101.056
-103.779	-0.159204	257.189
-102.928	-0.160928	55.2967
-102.084	-0.162147	358.937
-101.246	-0.162794	181.236
-100.413	-0.162822	206.261
-99.5833	-0.162203	205.156
-98.7543	-0.160925	84.8038
-97.9239	-0.158997	462.915
-97.09	-0.156439	447.582
-96.2502	-0.153289	284.3
-95.402	-0.149595	161.713
-94.5431	-0.145415	183.808
-93.6714	-0.140812	127.977
-92.7847	-0.135859	179.163
-91.8812	-0.130627	194.407
-90.9594	-0.125192	163.651
-90.0182	-0.119626	189.467
-89.0566	-0.114002	150.346
-88.0744	-0.108387	507.027
-87.0717	-0.102844
-86.049	-0.097432
-85.0075	-0.0922019
-83.9487	-0.0871985
-82.8746	-0.0824594
-81.7875	-0.0780148
-80.6904	-0.0738872
-79.5862	-0.0700919
-78.4785	-0.066637
-77.3708	-0.0635233
-76.2666	-0.0607457
-75.1698	-0.0582932
-74.0839	-0.0561497
-73.0124	-0.0542955
-71.9585	-0.0527078
-70.9252	-0.051362
-69.915	-0.0502335
-68.9302	-0.0492986
-67.9723	-0.0485359
-67.0426	-0.047928
-66.1417	-0.0474626
-65.2695	-0.0471338
-64.4257	-0.0469432
-63.6092	-0.0469005
-62.8185	-0.0470244
-62.0517	-0.0473428
-61.3062	-0.0478925
-60.5794	-0.0487192
-59.8681	-0.0498765
-59.169	-0.051425
-58.4787	-0.0534307
-57.7936	-0.0559636
-57.1101	-0.0590952
-56.4247	-0.0628968
-55.734	-0.0674369
-55.0347	-0.0727787
-54.3239	-0.0789775
-53.5987	-0.0860787
-52.8569	-0.0941145
-52.0963	-0.103103
-51.3153	-0.113044
-50.5125	-0.12392
-49.6869	-0.135694
-48.8379	-0.148307
-47.9654	-0.16168
-47.0694	-0.175712
-46.1503	-0.190282
-45.2089	-0.205251
-44.2459	-0.220459
-43.2626	-0.235733
-42.2602	-0.250888
-41.2402	-0.265728
-40.2043	-0.280051
-39.1539	-0.293652
-38.0909	-0.30633
-37.0169	-0.317889
-35.9338	-0.328141
-34.8433	-0.336916
-33.7471	-0.34406
-32.647	-0.349442
-31.5448	-0.352953
-30.4421	-0.354517
-29.3408	-0.354084
-28.2425	-0.351636
-27.1489	-0.347186
-26.0618	-0.340781
-24.9828	-0.332496
-23.9139	-0.322438
-22.8566	-0.310737
-21.8127	-0.297551
-20.7841	-0.283054
-19.7724	-0.267437
-18.7794	-0.250905
-17.8066	-0.233668
-16.8556	-0.215936
-15.928	-0.19792
-15.025	-0.179821
-14.1479	-0.161832
-13.2976	-0.144129
-12.475	-0.126869
-11.6805	-0.110192
-10.9145	-0.0942121
-10.177	-0.0790225
-9.46755	-0.0646921
-8.78558	-0.0512667
-8.13007	-0.0387702
-7.49969	-0.0272063
-6.89277	-0.0165604
-6.3073	-0.00680295
-5.74097	0.00210798
-5.19117	0.0102234
-4.65502	0.0176
-4.12942	0.0242973
-3.61106	0.030374
-3.09651	0.0358857
-2.58223	0.0408826
-2.06465	0.045407
-1.5402	0.0494926
-1.0054	0.0531629
-0.456877	0.0564313
0.108536	0.059301
0.693772	0.0617655
1.30147	0.06381
1.93394	0.0654122
2.5931	0.0665443
3.28044	0.0671743
3.99705	0.0672683
4.74352	0.0667919
5.51999	0.065712
6.32613	0.063998
7.16116	0.0616234
8.02385	0.0585663
8.91258	0.0548102
9.82536	0.0503443
10.7599	0.0451634
11.7135	0.0392677
12.6835	0.0326621
13.6669	0.025356
14.6607	0.017362
15.6618	0.00869594
16.6674	-0.000624338
17.6745	-0.0105791
18.6805	-0.0211471
19.6829	-0.0323057
20.6796	-0.0440302
21.6687	-0.0562938
22.6488	-0.0690669
23.6187	-0.0823155
24.5776	-0.0960006
25.5254	-0.110077
26.4619	-0.124492
27.3875	-0.139184
28.303	-0.154082
29.2094	-0.169105
30.108	-0.184163
31.0003	-0.199154
31.8879	-0.213968
32.7727	-0.228488
33.6566	-0.242588
34.5414	-0.256141
35.4293	-0.269017
36.3219	-0.28109
37.2212	-0.292236
38.1288	-0.302343
39.0464	-0.311307
39.9753	-0.319042
40.9168	-0.325476
41.8719	-0.330561
42.8416	-0.334267
43.8266	-0.336587
44.8274	-0.337537
45.8444	-0.337154
46.8777	-0.335498
47.9275	-0.332643
48.9936	-0.328684
50.0758	-0.323723
51.1737	-0.317874
52.2868	-0.311255
53.4145	-0.303981
54.5561	-0.296168
55.7108	-0.28792
56.8776	-0.279332
58.0556	-0.270484
59.2434	-0.26144
60.4399	-0.252245
61.6437	-0.242924
62.8533	-0.233487
64.067	-0.22392
65.2832	-0.214198
66.5	-0.204278
67.7156	-0.194106
68.9277	-0.183619
70.1345	-0.172752
71.3337	-0.161435
72.5231	-0.149601
73.7005	-0.137192
74.8637	-0.124154
76.0105	-0.11045
77.1389	-0.0960546
78.2468	-0.0809605
79.3324	-0.0651779
80.3941	-0.048736
81.4304	-0.0316834
82.4401	-0.0140874
83.4224	0.00396656
84.3766	0.0223764
85.3026	0.0410248
86.2004	0.0597818
87.0705	0.0785066
87.9138	0.0970508
88.7315	0.11526
89.5253	0.13298
90.2971	0.150053
91.0492	0.166327
91.7843	0.181658
92.505	0.195906
93.2145	0.208946
93.9159	0.220665
94.6125	0.230965
95.3075	0.239765
96.004	0.247002
96.7053	0.252634
97.414	0.256636
98.133	0.259007
98.8645	0.259762
99.6105	0.258938
100.373	0.256592
101.152	0.252795
101.949	0.247636
102.764	0.241219
103.597	0.233657
104.446	0.225073
105.312	0.215599
106.191	0.205367
107.083	0.194514
107.985	0.183173
108.894	0.171474
109.808	0.15954
110.724	0.147488
111.639	0.135425
112.55	0.123445
113.455	0.111635
114.352	0.100068
115.238	0.0888084
116.111	0.0779116
116.97	0.0674246
117.814	0.0573892
118.643	0.047844
119.455	0.0388267
120.252	0.0303768
121.034	0.0225381
121.802	0.0153605
122.558	0.00890267
123.304	0.00323246
124.042	-0.0015718
124.775	-0.0054216
125.506	-0.0082191
126.237	-0.00985892
126.972	-0.0102308
127.714	-0.00922285
128.465	-0.0067262
129.23	-0.00263942
130.01	0.00312596
130.809	0.0106398
131.629	0.019948
132.472	0.0310665
133.34	0.0439769
134.235	0.0586216
135.157	0.0749008
136.108	0.0926701
137.087	0.11174
138.095	0.131874
139.131	0.152797
140.194	0.174191
141.283	0.195707
142.397	0.216966
143.533	0.237573
144.69	0.257123
145.865	0.275209
147.055	0.291437
148.257	0.305433
149.469	0.316856
150.687	0.325404
151.909	0.330827
153.131	0.332932
154.35	0.331591
155.564	0.326742
156.769	0.318395
157.963	0.306629
159.144	0.291593
160.31	0.273499
161.459	0.252619
162.588	0.229277
163.699	0.203837
164.788	0.176699
165.857	0.148283
166.905	0.119018
167.933	0.0893372
168.941	0.0596583
169.93	0.0303801
170.903	0.00187094
171.86	-0.0255388
172.804	-0.0515627
173.736	-0.0759633
174.661	-0.0985546
175.579	-0.119204
176.494	-0.137832
177.408	-0.154409
178.325	-0.168955
179.246	-0.181532
180.174	-0.192242
181.112	-0.201219
182.062	-0.208625
183.025	-0.21464
184.003	-0.219459
184.997	-0.223284
186.008	-0.226319
187.036	-0.228764
188.081	-0.230808
189.144	-0.23263
190.222	-0.234388
191.316	-0.236224
192.423	-0.238253
193.542	-0.240568
194.671	-0.243235
195.807	-0.246295
196.949	-0.249758
198.093	-0.253612
199.237	-0.257816
200.378	-0.262303
201.514	-0.266986
202.642	-0.271754
203.76	-0.276478
204.865	-0.281016
205.955	-0.285209
207.029	-0.288894
208.086	-0.291904
209.123	-0.294069
210.141	-0.295228
211.138	-0.295229
212.115	-0.293933
213.071	-0.291223
214.008	-0.287002
214.924	-0.281201
215.823	-0.273779
216.704	-0.264727
217.569	-0.254067
218.42	-0.241853
219.258	-0.228167
220.084	-0.213122
220.901	-0.196854
221.711	-0.179519
222.514	-0.161289
223.313	-0.142344
224.109	-0.122869
224.903	-0.103046
225.696	-0.0830491
226.49	-0.0630369
227.286	-0.0431495
228.083	-0.0235034
228.883	-0.00418831
229.685	0.0147346
230.49	0.0332339
231.297	0.051307
232.105	0.0689785
232.915	0.0862976
233.724	0.103334
234.531	0.120171
235.336	0.136905
236.138	0.153634
236.933	0.170455
237.721	0.187456
238.5	0.204712
239.268	0.22228
240.023	0.240193
240.764	0.258461
241.488	0.277063
242.195	0.295955
242.882	0.31506
243.549	0.33428
244.194	0.353492
244.817	0.372555
245.416	0.391315
245.992	0.409608
246.545	0.42727
247.075	0.444137
247.583	0.460056
248.07	0.474888
248.538	0.488513
248.989	0.500833
249.424	0.511776
249.846	0.521302
250.259	0.529396
250.665	0.536074
251.068	0.54138
251.47	0.545384
251.877	0.548178
252.291	0.549875
252.716	0.550599
253.156	0.550486
253.614	0.549677
254.094	0.548311
254.599	0.546521
255.132	0.544431
255.696	0.54215
256.293	0.539768
256.925	0.537356
257.594	0.534961
258.301	0.532608
259.047	0.530296
259.833	0.528003
260.658	0.525684
261.523	0.523276
262.426	0.520699
263.367	0.517861
264.344	0.514663
265.356	0.511
266.4	0.50677
267.474	0.501873
268.576	0.496221
269.704	0.489738
270.853	0.482368
272.022	0.474072
273.206	0.464837
274.403	0.454675
275.61	0.443623
276.824	0.431745
278.04	0.419134
279.257	0.405907
280.47	0.392205
281.678	0.378189
282.876	0.364042
284.064	0.349959
285.237	0.336146
286.395	0.322816
287.534	0.310184
288.654	0.298461
289.754	0.287851
290.831	0.278544
291.886	0.270716
292.917	0.26452
293.925	0.260083
294.91	0.257508
295.872	0.256865
296.812	0.258193
297.731	0.261498
298.629	0.266752
299.509	0.273895
300.37	0.282836
301.215	0.293453
302.046	0.305597
302.863	0.319099
303.668	0.333769
304.462	0.3494
305.247	0.365781
306.024	0.38269
306.794	0.399912
307.558	0.417232
308.316	0.43445
309.069	0.451381
309.818	0.467858
310.562	0.483738
311.301	0.498905
312.036	0.51327
312.766	0.526773
313.49	0.539383
314.209	0.551099
314.921	0.561946
315.627	0.571972
316.325	0.581246
317.016	0.589856
317.698	0.597898
318.373	0.60548
319.039	0.612708
319.697	0.619687
320.347	0.626516
320.99	0.633279
321.627	0.640046
322.258	0.646868
322.884	0.653775
323.506	0.660773
324.127	0.667847
324.747	0.674961
325.368	0.682058
325.991	0.689064
326.619	0.69589
327.253	0.702439
327.894	0.708608
328.544	0.714294
329.204	0.719397
329.877	0.723829
330.562	0.727512
331.261	0.730386
331.974	0.732412
332.703	0.733571
333.448	0.733867
334.208	0.733326
334.985	0.731995
335.778	0.72994
336.586	0.727243
337.411	0.723997
338.25	0.720302
339.105	0.71626
339.974	0.711971
340.857	0.707525
341.754	0.703003
342.665	0.698465
343.589	0.693953
344.526	0.689486
345.476	0.685059
346.438	0.680642
347.413	0.676183
348.4	0.671608
349.4	0.666824
350.411	0.661726
351.435	0.656198
352.469	0.650122
353.515	0.643381
354.571	0.63587
355.636	0.627493
356.709	0.618179
357.789	0.607878
358.875	0.596572
359.963	0.584273
361.054	0.571025
362.143	0.55691
363.229	0.542041
364.309	0.526564
365.381	0.510651
366.442	0.494502
367.489	0.478332
368.52	0.462373
369.533	0.44686
370.525	0.432031
371.495	0.418116
372.441	0.405331
373.362	0.393874
374.258	0.383917
375.128	0.375602
375.974	0.36904
376.795	0.364304
377.594	0.36143
378.372	0.36042
379.131	0.361236
379.874	0.363809
380.603	0.368038
381.322	0.373797
382.033	0.380938
382.739	0.389297
383.444	0.3987
384.15	0.40897
384.859	0.419932
385.573	0.431418
386.294	0.443275
387.023	0.455366
387.759	0.467577
388.504	0.479819
389.256	0.49203
390.013	0.504174
390.775	0.516246
391.538	0.528265
392.301	0.540278
393.059	0.552352
393.81	0.564571
394.55	0.577035
395.276	0.589853
395.984	0.603137
396.67	0.616999
397.332	0.631544
397.966	0.646866
398.57	0.663043
399.142	0.680135
399.681	0.698178
400.184	0.717185
400.652	0.737142
401.084	0.758009
401.48	0.779721
401.842	0.802186
402.169	0.825295
402.463	0.848917
402.725	0.872907
402.958	0.897113
403.162	0.921374
403.34	0.945531
403.493	0.969431
403.622	0.992929
403.73	1.0159
403.816	1.03822
403.884	1.05981
403.932	1.08061
403.963	1.10058
403.976	1.1197
403.973	1.13799
403.953	1.1555
403.918	1.1723
403.867	1.18846
403.801	1.2041
403.721	1.21934
403.628	1.23431
403.522	1.24915
403.405	1.264
403.279	1.279
403.146	1.29427
403.009	1.30993
402.869	1.32609
402.729	1.34282
402.593	1.3602
402.465	1.37827
402.347	1.39705
402.243	1.41654
402.157	1.43673
402.093	1.45757
402.053	1.47901
402.04	1.50096
402.058	1.52334
402.109	1.54606
402.194	1.56899
402.315	1.59202
402.473	1.61504
402.667	1.63792
402.898	1.66055
403.164	1.68282
403.463	1.70461
403.793	1.72582
404.151	1.74636
404.534	1.76615
404.937	1.78512
405.357	1.8032
405.788	1.82035
406.226	1.83655
406.665	1.85176
407.102	1.86598
407.53	1.87922
407.946	1.89151
408.344	1.90289
408.721	1.9134
409.072	1.92313
409.394	1.93214
409.685	1.94055
409.942	1.94846
410.163	1.95599
410.347	1.96327
410.495	1.97044
410.605	1.97766
410.679	1.98506
410.718	1.99281
410.724	2.00103
410.699	2.00989
410.645	2.0195
410.566	2.03
410.464	2.04148
410.344	2.05405
410.208	2.06776
410.061	2.08268
409.907	2.09883
409.748	2.11622
409.588	2.13484
409.432	2.15464
409.281	2.17558
409.139	2.19758
409.009	2.22055
408.892	2.2444
408.791	2.269
408.707	2.29425
408.642	2.32002
408.597	2.34621
408.571	2.37268
408.566	2.39934
408.581	2.42608
408.616	2.45282
408.671	2.47946
408.744	2.50594
408.835	2.53221
408.942	2.5582
409.065	2.58388
409.201	2.60921
409.35	2.63416
409.511	2.6587
409.681	2.68281
409.86	2.70644
410.047	2.72957
410.241	2.75216
410.441	2.77416
410.647	2.79551
410.858	2.81617
411.075	2.83605
411.298	2.85511
411.527	2.87326
411.764	2.89044
412.008	2.90657
412.262	2.92162
412.527	2.93552
412.804	2.94825
413.094	2.95978
413.399	2.97013
413.72	2.97932
414.058	2.98742
414.414	2.99449
414.788	3.00066
415.179	3.00606
415.587	3.01087
416.011	3.01527
416.447	3.01949
416.892	3.02378
417.342	3.02841
417.792	3.03365
418.235	3.0398
418.665	3.04717
419.074	3.05606
419.451	3.06679
419.788	3.07965
420.074	3.09493
420.297	3.11292
420.447	3.13386
420.512	3.15799
420.48	3.18551
420.339	3.21661
420.079	3.25141
419.688	3.29001
419.158	3.33248
418.479	3.37884
417.645	3.42906
416.649	3.48307
415.486	3.54078
414.154	3.60202
412.653	3.66661
410.982	3.73432
409.146	3.80489
407.148	3.87803
404.994	3.95341
402.694	4.03071
400.257	4.10956
397.694	4.18961
395.018	4.27049
392.243	4.35183
389.384	4.43329
386.455	4.51454
383.474	4.59526
380.455	4.67516
377.416	4.754
374.372	4.83156
371.339	4.90765
368.331	4.98214
365.364	5.05493
362.45	5.12597
359.601	5.19523
356.829	5.26272
354.142	5.3285
351.55	5.39262
349.059	5.45519
346.676	5.51631
344.403	5.5761
342.245	5.63468
340.202	5.69216
338.275	5.74866
336.463	5.80426
334.763	5.85905
333.172	5.9131
331.686	5.96643
330.298	6.01909
329.002	6.07106
327.791	6.12234
326.656	6.17289
325.588	6.22268
324.576	6.27168
323.61	6.31984
322.679	6.36713
321.768	6.41355
320.866	6.45909
319.958	6.5038
319.031	6.54774
318.069	6.59102
317.057	6.63379
315.98	6.67622
314.822	6.71855
313.566	6.76105
312.197	6.80404
310.7	6.84787
309.06	6.89291
307.261	6.93959
305.291	6.98832
303.136	7.03954
300.785	7.0937
298.227	7.15123
295.455	7.21256
292.462	7.27807
289.242	7.34813
285.794	7.42307
282.115	7.50314
278.209	7.58858
274.079	7.67952
269.732	7.77608
265.176	7.87825
260.421	7.98598
255.482	8.09916
250.373	8.21758
245.11	8.34097
239.713	8.46898
234.2	8.60122
228.594	8.73721
222.915	8.87644
217.187	9.01832
211.431	9.16225
205.671	9.30757
199.929	9.4536
194.226	9.59966
188.584	9.74503
183.022	9.88903
177.559	10.0309
172.212	10.1701
166.997	10.3059
161.926	10.4378
157.012	10.5651
152.264	10.6874
147.691	10.8043
143.298	10.9155
139.088	11.0206
135.065	11.1195
131.228	11.2122
127.576	11.2985
124.105	11.3787
120.813	11.4529
117.693	11.5214
114.739	11.5845
111.943	11.6428
109.298	11.6965
106.796	11.7464
104.427	11.7929
102.184	11.8368
100.057	11.8785
98.0372	11.9188
96.1177	11.9582
94.2903	11.9973
92.5478	12.0366
90.8837	12.0767
89.2922	12.1177
87.7679	12.1602
86.3066	12.2044
84.9044	12.2503
83.5584	12.2981
82.2662	12.3477
81.0259	12.3991
79.8365	12.452
78.6972	12.5061
77.6077	12.5613
76.5679	12.6172
75.5782	12.6732
74.6388	12.7291
73.7502	12.7845
72.9127	12.8388
72.1266	12.8919
71.3918	12.9432
70.7083	12.9926
70.0753	13.0397
69.492	13.0845
68.9569	13.1267
68.4684	13.1664
68.024	13.2036
67.6212	13.2384
67.2565	13.271
66.9265	13.3015
66.6269	13.3302
66.3533	13.3575
66.1009	13.3837
65.8646	13.4092
65.6391	13.4343
65.4187	13.4594
65.198	13.4848
64.9713	13.5108
64.7331	13.5379
64.4779	13.5661
64.2006	13.5957
63.8964	13.6269
63.5606	13.6597
63.1893	13.6942
62.7789	13.7304
62.3266	13.7682
61.83	13.8076
61.2875	13.8483
60.6981	13.8902
60.0618	13.9331
59.3791	13.9768
58.6513	14.021
57.8804	14.0655
57.0693	14.11
56.2213	14.1543
55.3405	14.1983
54.4313	14.2417
53.499	14.2843
52.5487	14.3261
51.5864	14.367
50.6178	14.4067
49.649	14.4455
48.686	14.4831
47.7347	14.5196
46.8008	14.5551
45.8897	14.5896
45.0065	14.6231
44.1558	14.6558
43.3419	14.6875
42.5682	14.7185
41.8379	14.7488
41.1534	14.7782
40.5165	14.807
39.9286	14.835
39.3902	14.8621
38.9016	14.8884
38.4623	14.9137
38.0716	14.938
37.7282	14.961
37.4307	14.9828
37.1771	15.003
36.9653	15.0217
36.7932	15.0386
36.6584	15.0536
36.5586	15.0666
36.4913	15.0776
36.4541	15.0864
36.4449	15.0932
36.4613	15.0978
36.5013	15.1003
36.563	15.1009
36.6446	15.0996
36.7444	15.0966
36.861	15.0922
36.9929	15.0866
37.139	15.08
37.2982	15.0728
37.4697	15.0651
37.6525	15.0574
37.8461	15.05
38.0499	15.0431
38.2635	15.037
38.4865	15.0321
38.7187	15.0286
38.9599	15.0266
39.2102	15.0264
39.4694	15.0283
39.7376	15.0322
40.0149	15.0383
40.3013	15.0467
40.5968	15.0574
40.9015	15.0705
41.215	15.0859
41.5373	15.1036
41.8677	15.1236
42.2057	15.1458
42.5504	15.1701
42.9004	15.1966
43.2545	15.2251
43.6107	15.2555
43.967	15.2878
44.3209	15.3219
44.6697	15.3577
45.0105	15.3952
45.3399	15.4343
45.6546	15.4748
45.9509	15.5168
46.2254	15.56
46.4744	15.6044
46.6945	15.6499
46.8823	15.6963
47.0351	15.7433
47.1501	15.7909
47.2253	15.8389
47.2591	15.8869
47.2506	15.9348
47.1994	15.9822
47.1061	16.029
46.9719	16.0748
46.7987	16.1193
46.5893	16.1623
46.3471	16.2035
46.0763	16.2427
45.7819	16.2795
45.4693	16.3137
45.1444	16.3452
44.8136	16.3738
44.4837	16.3993
44.1616	16.4217
43.8544	16.4408
43.5692	16.4567
43.313	16.4693
43.0926	16.4787
42.9143	16.485
42.7842	16.4882
42.7077	16.4885
42.6898	16.4861
42.7346	16.481
42.8456	16.4736
43.0253	16.464
43.2756	16.4523
43.5972	16.4389
43.9902	16.4239
44.4536	16.4075
44.9853	16.39
45.5828	16.3715
46.2422	16.3523
46.959	16.3326
47.7279	16.3125
48.543	16.2924
49.3976	16.2723
50.2844	16.2526
51.1958	16.2333
52.1237	16.2148
53.0601	16.1973
53.9963	16.1809
54.9242	16.1659
55.8355	16.1526
56.7221	16.1412
57.5764	16.1318
58.3913	16.1249
59.1602	16.1205
59.8771	16.1189
60.537	16.1203
61.1354	16.1248
61.6689	16.1326
62.1349	16.1437
62.5319	16.1583
62.8591	16.1762
63.1167	16.1976
63.3058	16.2223
63.4283	16.2501
63.487	16.2808
63.4853	16.3143
63.4271	16.3502
63.317	16.3881
63.16	16.4278
62.9614	16.4687
62.7267	16.5104
62.4618	16.5525
62.1724	16.5945
61.8642	16.636
61.543	16.6765
61.2144	16.7156
60.8836	16.7528
60.556	16.788
60.2363	16.8207
59.9292	16.8507
59.6389	16.8779
59.3696	16.9021
59.1249	16.9233
58.9083	16.9414
58.7229	16.9567
58.5716	16.9691
58.457	16.9789
58.3813	16.9864
58.3466	16.9918
58.3545	16.9954
58.4064	16.9977
58.5034	16.9989
58.646	16.9995
58.8346	16.9998
59.069	17.0002
59.3484	17.001
59.6717	17.0026
60.0373	17.0053
60.4428	17.0093
60.8853	17.015
61.3614	17.0224
61.867	17.0319
62.3975	17.0434
62.9478	17.0571
63.5121	17.0731
64.0845	17.0914
64.6584	17.1119
65.2271	17.1347
65.784	17.1597
66.322	17.1869
66.8345	17.216
67.315	17.2471
67.7574	17.28
68.1561	17.3146
68.5062	17.3508
68.8036	17.3883
69.0452	17.427
69.2287	17.4668
69.353	17.5075
69.4182	17.5488
69.4255	17.5905
69.3775	17.6325
69.2776	17.6745
69.1307	17.7162
68.9426	17.7575
68.7201	17.798
68.4708	17.8375
68.203	17.8758
67.9255	17.9125
67.6475	17.9475
67.3784	17.9805
67.1274	18.0113
66.9035	18.0396
66.7152	18.0653
66.5705	18.0883
66.4764	18.1085
66.439	18.1257
66.4632	18.1399
66.5526	18.1513
66.7095	18.1597
66.9349	18.1654
67.228	18.1685
67.587	18.1691
68.0082	18.1675
68.4869	18.164
69.017	18.1588
69.5911	18.1524
70.201	18.145
70.8374	18.1371
71.4906	18.129
72.15	18.1211
72.805	18.1139
73.4446	18.1077
74.0582	18.1029
74.6351	18.0998
75.1652	18.099
75.6389	18.1005
76.0475	18.1048
76.3829	18.1121
76.6382	18.1226
76.8073	18.1364
76.8856	18.1537
76.8693	18.1746
76.756	18.1991
76.5444	18.2272
76.2345	18.2587
75.8273	18.2937
75.3249	18.3319
74.7306	18.3731
74.0486	18.4171
73.2839	18.4636
72.4425	18.5122
71.5309	18.5626
70.5565	18.6145
69.527	18.6673
68.4507	18.7207
67.3361	18.7743
66.1923	18.8276
65.0282	18.8802
63.8529	18.9316
62.6758	18.9816
61.5059	19.0297
60.3521	19.0756
59.2233	19.119
58.1279	19.1597
57.074	19.1973
56.0691	19.2319
55.1206	19.2633
54.2348	19.2915
53.4178	19.3165
52.6747	19.3383
52.0099	19.3571
51.4269	19.3731
50.9285	19.3865
50.5163	19.3976
50.1912	19.4067
49.9529	19.4142
49.8001	19.4203
49.7306	19.4254
49.7411	19.43
49.8272	19.4344
49.9837	19.4389
50.2044	19.444
50.4822	19.4499
50.8093	19.4569
51.1773	19.4653
51.577	19.4753
51.9989	19.4871
52.4332	19.5007
52.8697	19.5164
53.2984	19.5342
53.7091	19.554
54.0922	19.5759
54.4381	19.5999
54.7378	19.6257
54.9832	19.6535
55.1666	19.6829
55.2814	19.714
55.3219	19.7467
55.2833	19.7807
55.1621	19.816
54.9557	19.8524
54.663	19.89
54.2838	19.9285
53.8191	19.968
53.271	20.0083
52.6428	20.0495
51.9388	20.0914
51.164	20.1342
50.3246	20.1776
49.4274	20.2218
48.4798	20.2667
47.49	20.3121
46.4664	20.3582
45.4179	20.4047
44.3536	20.4516
43.2827	20.4988
42.2145	20.546
41.1581	20.5933
40.1225	20.6402
39.1165	20.6867
38.1483	20.7325
37.2259	20.7773
36.3566	20.8209
35.5472	20.8631
34.8037	20.9037
34.1315	20.9423
33.5351	20.9787
33.0183	21.0129
32.5838	21.0446
32.2336	21.0738
31.9687	21.1003
31.7892	21.1242
31.6941	21.1454
31.6817	21.164
31.7494	21.1802
31.8935	21.194
32.11	21.2056
32.3936	21.2153
32.739	21.2233
33.1399	21.2298
33.5899	21.2352
34.0821	21.2395
34.6095	21.2432
35.1652	21.2464
35.7424	21.2493
36.3342	21.2522
36.9346	21.2551
37.5377	21.2582
38.1383	21.2615
38.7321	21.2651
39.3152	21.2689
39.8849	21.2729
40.4392	21.2771
40.9771	21.2812
41.4984	21.2852
42.0039	21.2889
42.4951	21.2921
42.9744	21.2947
43.4448	21.2966
43.9098	21.2975
44.3736	21.2974
44.8403	21.2962
45.3147	21.2939
45.8012	21.2904
46.3043	21.2857
46.8283	21.28
47.3769	21.2733
47.9536	21.2657
48.5611	21.2576
49.2014	21.2491
49.876	21.2403
50.5852	21.2317
51.3288	21.2235
52.1055	21.2158
52.9133	21.2091
53.7493	21.2036
54.6102	21.1994
55.4915	21.1968
56.3885	21.1959
57.2961	21.1969
58.2085	21.1999
59.1199	21.2048
60.0245	21.2116
60.9163	21.2204
61.7897	21.2309
62.639	21.2431
63.4593	21.2567
64.246	21.2715
64.9948	21.2872
65.7025	21.3037
66.3661	21.3205
66.9837	21.3375
67.5538	21.3543
68.0758	21.3707
68.5497	21.3865
68.9761	21.4015
69.3563	21.4155
69.6921	21.4284
69.9856	21.44
70.2395	21.4504
70.4568	21.4596
70.6406	21.4676
70.7942	21.4746
70.9209	21.4807
71.0241	21.486
71.1072	21.4909
71.1731	21.4956
71.2251	21.5002
71.2658	21.5053
71.298	21.511
71.3238	21.5176
71.3456	21.5254
71.3651	21.5348
71.3841	21.5459
71.404	21.559
71.4261	21.5743
71.4516	21.592
71.4814	21.612
71.5165	21.6347
71.5578	21.6598
71.606	21.6875
71.6618	21.7177
71.726	21.7502
71.7993	21.7849
71.8823	21.8216
71.9759	21.8601
72.0807	21.9001
72.1975	21.9413
72.327	21.9835
72.4697	22.0262
72.6266	22.0692
72.798	22.1122
72.9847	22.1547
73.1873	22.1965
73.406	22.2373
73.6415	22.2767
73.894	22.3144
74.1639	22.3502
74.4512	22.3838
74.7563	22.4151
75.0791	22.4439
75.4196	22.4701
75.7779	22.4935
76.1538	22.5141
76.5472	22.5318
76.9579	22.5468
77.3856	22.5591
77.8301	22.5688
78.291	22.5759
78.7679	22.5808
79.2605	22.5835
79.7681	22.5844
80.2902	22.5836
80.8261	22.5814
81.3749	22.5782
81.9359	22.5741
82.5078	22.5696
83.0894	22.5648
83.6794	22.5601
84.276	22.5558
84.8774	22.5521
85.4816	22.5493
86.0861	22.5476
86.6884	22.5471
87.2855	22.5482
87.8744	22.5509
88.4517	22.5553
89.0137	22.5616
89.5565	22.5698
90.076	22.5799
90.5679	22.592
91.0279	22.6061
91.4513	22.6221
91.8338	22.64
92.1707	22.6597
92.4575	22.6811
92.6901	22.7042
92.8642	22.7288
92.9762	22.7549
93.0227	22.7822
93.0006	22.8107
92.9076	22.8403
92.7418	22.8708
92.502	22.902
92.1878	22.9339
91.7993	22.9662
91.3377	22.9988
90.8046	23.0316
90.2028	23.0644
89.5355	23.0971
88.807	23.1295
88.0221	23.1616
87.1862	23.1931
86.3055	23.224
85.3867	23.2542
84.4366	23.2836
83.4627	23.3122
82.4725	23.3399
81.4736	23.3668
80.4737	23.3929
79.4801	23.4183
78.5001	23.4429
77.5405	23.4671
76.6077	23.4908
75.7074	23.5143
74.8449	23.5376
74.0244	23.5611
73.2498	23.5849
72.5236	23.6092
71.848	23.6342
71.2241	23.66
70.652	23.6869
70.1311	23.715
69.6601	23.7443
69.2367	23.775
68.8581	23.8072
68.5207	23.8408
68.2203	23.8758
67.9526	23.9121
67.7124	23.9497
67.4946	23.9884
67.2939	24.028
67.1048	24.0684
66.922	24.1093
66.7402	24.1505
66.5545	24.1918
66.3603	24.233
66.1534	24.2737
65.9304	24.3138
65.6883	24.353
65.4248	24.3912
65.1384	24.4281
64.8283	24.4637
64.4946	24.4977
64.1381	24.5302
63.7605	24.561
63.3643	24.5901
62.9525	24.6175
62.5291	24.6432
62.0983	24.6673
61.6651	24.6898
61.2348	24.7107
60.813	24.7302
60.4055	24.7484
60.018	24.7654
59.6563	24.7812
59.3258	24.796
59.0318	24.8099
58.7789	24.8229
58.5714	24.8352
58.4128	24.8469
58.3059	24.8579
58.2528	24.8684
58.2548	24.8784
58.3125	24.8879
58.4256	24.8971
58.5929	24.9058
58.8128	24.9141
59.0829	24.9221
59.4002	24.9297
59.7612	24.9369
60.1623	24.9438
60.5994	24.9502
61.0684	24.9563
61.565	24.9621
62.0851	24.9674
62.6249	24.9724
63.1806	24.9771
63.7489	24.9814
64.3268	24.9853
64.9117	24.989
65.5014	24.9924
66.0942	24.9956
66.6887	24.9986
67.284	25.0014
67.8794	25.0041
68.4744	25.0067
69.0687	25.0093
69.6622	25.012
70.2547	25.0147
70.8461	25.0177
71.436	25.0208
72.024	25.0242
72.6093	25.028
73.191	25.0322
73.7678	25.0368
74.338	25.042
74.8998	25.0477
75.4511	25.054
75.9893	25.0611
76.5118	25.0689
77.0158	25.0775
77.4984	25.0869
77.9567	25.0972
78.3877	25.1085
78.7886	25.1208
79.1568	25.1342
79.4899	25.1487
79.7857	25.1644
80.0426	25.1814
80.2591	25.1997
80.4343	25.2193
80.5675	25.2404
80.6587	25.2629
80.7082	25.287
80.7167	25.3127
80.6853	25.34
80.6153	25.3689
80.5087	25.3996
80.3674	25.4319
80.1935	25.4658
79.9894	25.5014
79.7576	25.5386
79.5005	25.5772
79.2205	25.6173
78.9199	25.6586
78.6009	25.7011
78.2655	25.7446
77.9153	25.7889
77.5521	25.8339
77.1768	25.8793
76.7906	25.925
76.3939	25.9706
75.9873	26.016
75.5707	26.061
75.1441	26.1054
74.7071	26.149
74.2592	26.1915
73.7998	26.2328
73.3282	26.2728
72.8437	26.3113
72.3458	26.3483
71.8339	26.3836
71.3079	26.4173
70.7676	26.4494
70.2133	26.4797
69.6456	26.5085
69.0652	26.5357
68.4736	26.5614
67.8723	26.5858
67.2633	26.6089
66.6489	26.6309
66.0318	26.6519
65.4147	26.6721
64.8007	26.6916
64.1929	26.7105
63.5945	26.7289
63.0086	26.747
62.4381	26.7649
61.886	26.7827
61.3546	26.8004
60.8461	26.8182
60.3622	26.8361
59.904	26.8543
59.4724	26.8727
59.0675	26.8914
58.689	26.9106
58.3359	26.9302
58.0069	26.9503
57.7001	26.971
57.4132	26.9924
57.1436	27.0146
56.8884	27.0376
56.6444	27.0616
56.4083	27.0866
56.1767	27.1128
55.9462	27.1403
55.7136	27.1691
55.4756	27.1994
55.2293	27.2313
54.9719	27.2648
54.7009	27.2999
54.414	27.3368
54.1094	27.3755
53.7855	27.4158
53.4409	27.4579
53.0746	27.5015
52.6859	27.5467
52.2743	27.5932
51.8396	27.641
51.3819	27.6898
50.9013	27.7394
50.3984	27.7896
49.8737	27.84
49.3281	27.8905
48.7626	27.9408
48.1785	27.9905
47.5772	28.0393
46.9603	28.0871
46.3296	28.1335
45.6872	28.1782
45.0354	28.2211
44.3767	28.2619
43.7138	28.3005
43.0495	28.3368
42.3872	28.3706
41.7299	28.402
41.0811	28.4309
40.4443	28.4573
39.823	28.4814
39.2209	28.5033
38.6412	28.5232
38.0875	28.5412
37.5628	28.5575
37.0702	28.5726
36.6123	28.5866
36.1913	28.5998
35.8092	28.6125
35.4676	28.625
35.1673	28.6375
34.9091	28.6504
34.6929	28.6639
34.5184	28.6782
34.3847	28.6934
34.2905	28.7096
34.2339	28.7269
34.2129	28.7454
34.2251	28.765
34.2676	28.7857
34.3374	28.8073
34.4315	28.8296
34.5465	28.8525
34.6791	28.8757
34.826	28.899
34.9838	28.9222
35.1494	28.9448
35.3197	28.9668
35.4918	28.9877
35.663	29.0075
35.8309	29.0259
35.9933	29.0426
36.1481	29.0578
36.2937	29.0711
36.4288	29.0827
36.5521	29.0926
36.6628	29.1009
36.7603	29.1076
36.8443	29.1131
36.9146	29.1174
36.9714	29.121
37.015	29.124
37.0459	29.1267
37.065	29.1295
37.073	29.1327
37.0711	29.1365
37.0604	29.1411
37.0424	29.1469
37.0183	29.1539
36.9898	29.1624
36.9584	29.1725
36.9258	29.1841
36.8935	29.1973
36.8633	29.212
36.8368	29.2283
36.8154	29.2459
36.8008	29.2647
36.7943	29.2846
36.7972	29.3054
36.8106	29.327
36.8356	29.3492
36.8728	29.3718
36.923	29.3948
36.9866	29.418
37.0637	29.4415
37.1544	29.4651
37.2585	29.489
37.3756	29.5132
37.505	29.5378
37.646	29.5629
37.7976	29.5886
37.9587	29.6152
38.1279	29.6427
38.304	29.6713
38.4854	29.7012
38.6704	29.7324
38.8575	29.765
39.045	29.7991
39.231	29.8345
39.414	29.8712
39.592	29.9091
39.7636	29.9479
39.9269	29.9873
40.0806	30.0269
40.223	30.0665
40.353	30.1056
40.4693	30.1438
40.5709	30.1805
40.6571	30.2153
40.7272	30.2478
40.781	30.2775
40.8184	30.304
40.8397	30.327
40.8455	30.3463
40.8369	30.3617
40.8151	30.373
40.7819	30.3802
40.7393	30.3835
40.69	30.383
40.6366	30.379
40.5826	30.3719
40.5312	30.3619
40.4865	30.3498
40.4523	30.3359
40.4329	30.3208
40.4326	30.3052
40.4556	30.2897
40.5062	30.2747
40.5885	30.2609
40.7062	30.2488
40.8631	30.2389
41.0621	30.2314
41.3059	30.2266
41.5968	30.2249
41.9361	30.2263
42.3248	30.2307
42.7631	30.2383
43.2506	30.2487
43.7861	30.2618
44.368	30.2773
44.9939	30.2948
[truncated: 4,252 more rows]

## Sheet: Supplementary Figure 9
KF-TiO2-contuor [nm]	KF-PS-contuor [nm]	KY-TiO2-contuor [nm]	KY-PS-contuor [nm]		(KF)3-TiO2-Contour [nm]	(KF)3-PS-Contour [nm]	(KY)3-TiO2-contuor [nm]	(KY)3-PS-contuor [nm]
	16.5599	34.128	18.3598		29.5445	42.6826	18.7023	24.1701
	16.1046	43.2168	31.1016		33.787	50.5913	18.2618	37.5369
	25.6839	44.0709	24.4306		26.5832	44.8326	18.9494	35.9393
	24.9451	40.5392	31.2167		19.1049	42.8188	19.6592	22.3917
	25.4406	39.6236	26.219		30.9301	41.6004	17.7561	33.5473
	25.431	30.1793	24.1223		30.256	41.9621	19.8623	24.0547
	25.0714	43.185	16.3456		22.9307	45.5436	19.4635	35.4523
	24.1695	35.8202	17.9136		27.5731	42.8672	17.3308	27.43
	24.4759	55.752	12.5185		24.9785	45.6091	19.3416	52.2138
	23.8902	36.3885	44.9458		32.6977	43.4641	12.918	43.8282
	26.2787	44.2772	16.8474		25.3161	41.1104	15.8961	60.8379
	24.6912	35.1044	17.7721		29.5212	41.8092	16.4461	34.9865
	24.7642	27.3473	15.1168		26.1486	43.7425	12.856	27.8814
	25.2401	50.3011	22.9105		26.8087	43.8829	9.73517	25.6086
	23.9613	25.7498	12.3191		27.2462	44.1555	10.0878	26.5824
	23.8234	38.3108	32.4584		29.5891	43.999	9.74915	25.9628
	24.1097	41.2633	33.7428		25.0319	40.7155	10.7334	24.7709
	22.9524	33.6226	27.9424		36.6517	45.6027	11.6081	24.4371
	26.1159	20.1427	20.6327		40.8128	44.0963	10.4787	25.6418
	24.7524	37.0976	20.6681		30.1462	47.2016	10.9767	20.9378
	32.9432	28.0697	27.0192		32.6912	45.2817	9.85723	19.8741
	27.3506	22.2848	59.7219		24.261	56.2406	10.943	18.9278
	24.4954	49.4143	56.7943		24.951	55.9508	10.3869	18.919
	25.5108	18.615	32.47		24.1437	65.4172	17.7996	17.8403
	23.8623	17.9243	53.9646		23.0731	62.4991	10.9383	17.7819
	28.4062	21.5342	30.7893		21.3622	45.1551	29.5458	15.9084
	23.7139	16.2971	20.5722		23.4315	47.9947	29.2795	23.2719
	24.187	17.8968	18.9793		27.8059	54.7319	27.0468	19.196
	24.9431	25.7577	20.5858		28.8695	55.9554	29.4966	22.5815
	25.3601	15.8425	30.7812		33.1079	54.1993	27.5865	19.8205
	26.0781	15.7088	21.186		27.0571	54.2055	13.6005	22.218
	25.2333	28.8176	15.4612		32.1734	54.6001	17.4955	23.6933
	25.8177	16.6151	23.2991		30.8291	54.4173	11.7134	20.2795
	25.6761	19.0332	47.009		21.8405	52.3712	10.7862	22.0746
	26.5042	29.8588	46.2169		17.0115	48.571	10.7668	21.7483
	24.6262	23.1634	27.6608		20.8279	54.8144	15.3977	22.0784
	27.4215	25.8443	37.0835		28.9359	54.2641	16.1064	22.0976
	26.3608	31.9713	40.4034		19.1451	53.2271	14.2411	21.2935
	26.414	27.4935	42.7094		35.6321	54.8004	14.2242	20.6826
	25.7382	24.4664	20.5981		39.52	58.0264	17.1612	15.4943
	24.5851	21.2513	43.8465		36.9932	55.1904	11.8775	21.2812
	24.7969	24.0529	43.4457		23.8584	53.683	10.3971	22.0476
	24.673	27.472	44.2427		26.3396	56.6515	10.4377	13.4686
	25.6182	12.1658	40.0565		28.3654	52.5487	8.35162	13.525
	24.3257	9.7499	21.1972		25.2641	54.2792	8.90542	31.9518
	25.1533	15.414	27.9494		41.9966	53.5891	12.7451	28.5681
	23.7363	11.2467	19.948		50.179	51.9815	11.0553	27.5029
	24.9404	14.7571	16.8641		39.4227	50.9944	10.5061	28.7057
	25.1279	14.2751	30.3821		31.4958	53.3464	10.71	25.6646
	24.73	11.5506	27.8929		29.7887	57.8449	11.5172	29.9826
	27.4923	10.9678	29.4109		20.2801	51.0342	12.6873	27.6455
	25.4888	11.1503	28.6637		31.7904	53.3523	12.892	34.8294
	26.1389	12.2494	27.0735		39.5065	58.8058	14.953	27.4225
	18.4503	11.5197	22.0073		39.608	57.9979	11.0987	26.2884
	25.3608	12.8894	30.3396		38.7873	54.6812	11.2327	26.8752
	26.0375	12.2416	29.2428		34.6872	59.1114	10.8007	14.2989
	24.8409	12.0836	48.8757		28.6576	59.7255	11.5723	20.362
	24.6037	10.9493	33.2765		29.2641	50.4104	15.1511	28.1758
	25.1867	13.9941	32.483		38.6539	51.491	11.5942	35.1648
	25.1237	14.1452	31.2571		25.7329	53.5309	9.85449	35.3492
	26.6379	15.108	36.5379		37.891	55.0124	9.55348	35.0128
	24.8645	15.4501	31.6637		29.3984	54.354	11.4165	41.0542
	24.4947	16.365	32.2878		31.3957	55.3076	12.8588	38.9877
	25.0205	14.0647	37.3982		24.9708	54.4034	8.83404	29.0017
	24.8829	31.8696	29.1564		43.0585	61.6024	10.2832	48.4055
	23.9186	37.6866	34.4582		38.7849	54.1972	10.4841	56.3163
	24.8311	13.7706	35.0846		32.4244	56.6629	16.9703	40.1082
	24.9953	14.8597	31.2169		33.6916	57.4238	17.9412	43.5795
	26.77	14.1128	32.3776		24.9201	52.199	10.6662	38.0563
	25.2303	12.6645	27.3062		28.7392	55.2159	9.36768	29.7159
	24.5626	14.4635	36.5611		24.8289	55.0786	11.6461	42.989
	24.6628	16.0709	31.399		28.8081	53.5086	11.7553	32.3987
	28.391	8.55027	25.698		29.4301	57.7038	20.0659	50.2694
	26.4382	11.5928	30.348		29.4714	56.7633	24.9495	44.5686
	25.975	9.99089	56.6926		29.6002	55.2448	20.1036	47.8176
	25.1891	9.62348	64.9801		29.4581	54.3988	21.9735	39.4258
	25.6845	12.7324	32.0336		25.9029	55.4149	22.1932	47.9478
	28.0234	11.7104	29.7664		24.5985	53.6681	18.7279	47.0711
	26.9214	14.0218	41.925		21.8893	53.804	22.2266	28.9899
	31.6641	15.2861	28.8528		21.9523	54.3729	20.5793	30.1343
	26.8016	18.2173	31.4975		24.8934	60.278	26.9598	56.5941
	26.9478	18.5911	28.9062		34.8638	62.8739	26.7365	33.7143
	15.0106	18.6034	45.2096		23.049	51.4542	28.4	31.3093
	16.276	16.5807	27.6424		25.3403	54.3877	28.7089	34.3682
	16.8041	35.7575	33.4945		24.7119	52.291	26.9179	46.0852
	27.7702	11.0362	27.3251		28.9303	55.7221	28.9794	60.8085
	25.2703	17.0018	28.0497		28.7979	56.0392	27.9763	60.8174
	27.4939	20.0203	28.4936		27.6584	54.8157	28.0829	48.9101
	30.1502	20.1363	24.4575		24.3454	57.1977	29.2902	60.1567
	44.5991	30.2575	20.1782		40.5495	53.9661	25.21	36.6214
	16.739	21.1689	32.7658		34.4646	54.8441	26.272	32.3185
	26.6631	18.8773	31.6949		16.0194	55.1634	26.3856	33.727
	24.9605	17.1492	43.7621		16.784	53.0744	27.1274	36.9567
	24.7299	11.1764	46.0121		16.7963	53.1494	28.4465	57.5369
	25.8194	11.1156	28.2141		15.394	55.401	27.5613	52.3063
	23.7936	11.2161	44.6782		16.4845	40.6858	27.5679	52.084
	25.3678	38.9885	23.3638		16.0339	57.8142	25.6598	51.8786
	24.7893	47.7831	20.4925		15.9491	53.7787	24.666	49.0211
	24.8476	35.5679	18.9844		16.2814	54.4483	28.8129	42.7155
	25.4491	33.0059	29.463		24.1592	55.6228	29.9842	51.7607
	23.8224	19.7427	29.7588		23.809	55.8169	28.675	39.6622
	20.2971	33.3427	52.8492		28.2775	56.5026	28.8081	45.4654
	24.064	25.6737	28.3197		19.9112	56.2624	30.7472	47.0396
	25.0631	34.6861	26.1845		16.9761	53.5044	29.3562	47.7307
	24.7118	24.7738	33.8703		25.5174	52.7156	28.0599	46.2152
	23.7674	34.2187	27.0946		17.6311	55.0698	30.2783	50.5515
	28.8953	42.1616	32.2093		19.7027	67.9518	29.6856	62.5798
	26.7451	15.5634	24.7532		24.6965	54.5852	25.7606	39.8945
	23.9292	21.6725	37.6549		26.9645	69.0537	29.2951	36.1824
	26.754	25.8346	36.3501		28.302	56.2464	30.2231	44.2606
	25.3587	17.1656	37.8205		29.722	56.5223	29.6312	42.3382
	24.1938	29.7501	30.3278		29.1116	57.4374	26.5587	41.1485
	25.9532	30.5424	16.9204		29.7426	54.0044	26.6052	49.635
	25.9017	29.4284	15.4751		36.9305	55.4679	29.2696	57.0756
	26.0159	29.4006	19.282		31.2518	54.2213	29.4587	61.0987
	24.4401	27.6148			31.151	55.898	9.47813	45.0268
	28.0773	22.215			28.9169	55.0289	10.016	16.4586
	26.1234	23.3005			30.4311	55.7433	11.427	16.6312
	24.5246	23.9584			29.9746	52.0094	11.335	16.1624
	19.8809	23.8097			28.4231	53.8607	10.42	13.8996
	38.7812	23.7183			27.8101	49.212	27.4485	16.0817
	19.8355	26.2769			30.5721	50.892	29.742	20.0649
	21.4422	24.7239			34.7403	52.3687	9.55315	51.2828
	40.6748	22.559			34.962	51.2479	27.0783	43.5371
	30.1971	17.2225			28.0355	48.4795	27.4643	54.829
	27.748	18.2936			30.4584	53.1768	28.0886	45.6121
	40.8243	50.7181			30.147	50.28	28.3719	55.0482
	25.4873	49.5733			27.9071	52.1088	22.7883	49.6191
	15.7445	17.2691			29.0705	49.7877	28.4803	49.7271
	13.939	24.6494			29.9353	51.4076	26.4702	57.3548
	17.7463	35.0685			27.8958	52.2291	27.5353	38.3256
	16.019	24.6366			28.8139	48.7579	28.4927	30.279
	17.0458	21.3993			28.6571	48.9557	28.7659	29.7267
	19.6403	24.7771			28.485	45.3323	27.6103	26.1365
	15.2558	32.4518			29.6602	47.6057	28.1129	29.3683
	15.2647	24.8814			25.9896	47.9445	28.4718	27.2476
	15.3746	11.7376			24.3704	52.2369	27.9132
	15.0947	17.9636			26.8259	46.2445	28.4008
	18.3953	24.6396			27.139	49.1689	27.4953
	17.6242	18.2077			26.6675	52.7519	27.7627
	17.0579	20.6746			27.766	56.166	27.5237
	10.2665	26.6866			28.7063	56.0311	26.6724
	15.9157	27.407			29.0366	49.076	27.9927
	26.7834	14.8466			30.8943	48.7239	28.9828
	17.4053	34.9685			39.7059	50.1211	22.1883
	16.5946	21.1845			31.2919	46.9513	26.5425
	16.4292	45.5781			32.4239	50.7478	26.4903
	16.7013	33.505			28.214	50.1242	26.3424
	16.23	26.9368			30.2691	50.1938	8.52616
	15.3728	21.63			32.0538	51.7928	8.91539
	27.5163				28.8414	56.2822	9.03588
	31.1894				27.9377	53.8749	29.6655
	26.1536				33.6041	57.2767	25.2496
	39.5555				22.8155	56.7205	26.5553
	17.1076				16.5155	47.7776	30.2371
	18.028				14.7308	54.8244	28.6908
	18.5946				29.0123	55.1765	21.9338
	34.3297				19.1829	53.6922	20.4935
	19.0362				20.0587	52.9532	29.5026
	26.3952				18.1697	53.6736	19.2827
	17.437				25.2115	54.7948	11.1659
	19.0664				27.6818	51.6007	12.3865
	23.5689				27.1912	54.1553	11.8758
	23.2541				21.4998	54.523	10.7745
	22.8932				30.0435	60.1191	9.84417
	22.5465				20.3526	53.817	10.2872
	23.0629				44.5776	56.0616	10.4681
	22.1353				40.2185	52.4236	10.91
	23.0639				39.1978	63.2485	9.93701
	19.057				25.2523	59.8383	8.88377
	24.1059				39.2192	53.3589	9.22759
	22.0483				32.5118	50.961	8.72761
	23.8369				18.6947	55.7555	29.7266
	24.3063				21.3274	54.2228	8.66413
	23.3769				52.2813	54.9423	27.5384
	22.1068				21.0358	53.2968	17.5419
	21.4939				18.3679	58.3471	9.64006
	21.9165				19.5235	55.8062	29.9781
	19.235				22.331	55.7224	10.4136
	23.697				17.1335	55.0055	10.076
	24.0261				14.8284	54.996	9.93842
	31.6832				18.6333	53.328	9.17097
	24.235				16.9259	55.3507	23.4185
	23.5671				27.389	57.35	26.1423
	35.5951				26.5655	54.66	26.1129
	18.241					54.6508	25.3062
	25.8465					55.2725	24.5435
	24.8721					56.0084	26.9682
	17.6002					61.5013	20.984
	16.4187					56.7879	23.3627
	17.0298					54.7963	24.1931
	14.1906					56.3017	13.6716
	20.0884					55.2263	10.3552
	39.1965					47.6873	9.86727
	16.4708					54.1937	34.5962
	16.0668					58.7527	31.8277
	15.2999					56.7633	11.9284
	15.8096					59.2482	10.0229
	17.5821					54.3425	13.3646
	16.3155					55.1841	18.8607
	32.8929					53.8108	17.9802
	15.5335					53.5144	17.1228
	15.6004					64.2789	73.2324
	15.0927					51.7685	72.3642
	15.6649					54.9556	54.6055
	15.2877					53.4524	70.1577
	16.2311					54.0069	65.7282
	16.5666					59.936	21.6271
	15.2126					51.5555	30.3871
	16.4633					52.57	73.3311
	15.1251					54.0258	73.399
	15.9235					54.1522	77.0623
	15.2648					56.9125	21.5559
	15.8922					54.2811	62.6193
	16.5093					54.0879	69.5048
	15.42					59.1723	68.6104
	16.4354					57.2301	71.1578
	15.0799					62.2113	68.2227
	15.151					54.7432	70.5547
	16.4916					53.2741	69.5439
	15.0726					53.9807	67.7013
	15.3214					60.0339	71.5678
	16.1193					52.8031	69.9547
	16.455					56.155	68.7865
	34.1604					62.9521	18.8515
	16.7242					57.1596	40.9821
	42.3157					53.7697	19.6529
	21.5963					54.521	20.1672
	22.0731					53.3013	12.1191
	21.8742					54.6661	28.7741
	25.3257					54.276	25.81
	20.3514					55.1878
	24.5815					52.8513
	32.6588					53.9848
	22.4406					53.99
	22.0917					54.5792
	23.673					53.4823
	22.0438					53.7519
	16.3957					60.2401
	15.1295					54.0146
	20.9597					52.1712
	18.3743					53.4339
						57.8549
						58.1314
						49.5257
						52.8327
						58.0422
						60.0128
						61.9755
						54.0664
						53.891
						54.5882
						54.8138
						52.0296
						53.5672
						57.4967
						56.2474
						55.1101
						53.8912
						55.4796
						55.9736
						56.9472
						56.9413
						52.8116
						59.3254
						52.8078
						54.9953
						53.6518
						56.9661
						62.3382
						61.1779
						52.2558
						57.6997
						56.3842
						52.0781
						55.7648
						54.9746
						55.6198
						58.7145
						52.1269
						59.3798
						61.376
						58.2132
						52.9973
						55.1778
						58.4242
						66.0081
						61.9749
						59.5483
						68.2181
						63.0344

## Sheet: Supplementary Figure 10
Curve1-F [pN]	Curve1-X [nm]	Curve2-F [pN]	Curve2-X [nm]	Curve3-F [pN]	Curve3-X [nm]	Curve4-F [pN]	Curve4-X [nm]	Curve5-F [pN]	Curve5-X [nm]
-315.531	0	-322.845	0	-314.471	0	-341.82	0	-433.881	0
-313.157	0.16046	-324.167	0.79655	-308.641	-0.0373052	-340.485	-0.171997	-441.932	-1.30324
-306.128	-0.489192	-326.235	0.296731	-312.939	0.530699	-336.076	-0.3108	-442.744	-0.597959
-304.279	-0.104158	-322.309	0.12032	-311.862	-0.387142	-333.246	0.167402	-447.497	-0.7324
-298.757	0.211538	-321.53	0.511373	-306.597	0.138667	-331.931	0.364076	-448.545	-1.2909
-296.527	-0.128786	-321.804	1.07832	-308.085	0.346045	-328.025	0.377035	-447.09	-1.03846
-290.566	-0.55326	-322.596	0.0209095	-306.349	-0.260082	-328.057	0.12565	-447.713	-0.970747
-289.859	-0.431149	-316.687	0.739823	-304.421	0.149171	-321.996	-0.167615	-450.692	-1.21334
-281.782	0.0508918	-316.742	0.435452	-300.406	0.0711736	-317.877	0.319053	-448.196	-1.16677
-276.182	0.393307	-314.041	0.165481	-297.2	-0.350401	-314.605	-0.670254	-447.987	-0.947001
-275.236	-0.543067	-312.151	0.304834	-291.02	0.340211	-308.112	-0.167626	-443.348	-1.46321
-270.024	0.0724302	-313.028	-0.0843679	-292.668	0.114592	-304.478	0.146336	-440.382	-0.903475
-265.544	-0.0352896	-306.345	0.305181	-288.617	-0.0781641	-297.4	-0.00292126	-442.897	-1.00538
-260.408	0.306348	-304.563	0.553691	-285.089	0.254113	-293.1	-0.0862692	-439.875	-0.875698
-256.278	-0.670989	-299.83	-0.143502	-280.929	-0.0687997	-292.304	0.330058	-439.714	-0.860138
-253.841	-0.320523	-296.072	0.501356	-278.872	0.146526	-285.495	0.304662	-437.715	-1.38251
-251.365	0.0945446	-293.166	-0.0845822	-274.309	0.312643	-272.477	-0.7653	-436.2	-0.758394
-243.728	-0.0724446	-287.958	0.826797	-272.193	0.405657	-266.651	0.155678	-435.519	-1.1814
-237.003	-0.497277	-284.699	-0.777765	-267.899	-0.782465	-262.198	-0.804547	-431.656	-1.03022
-235.931	-0.0324375	-276.76	0.471668	-260.627	0.495816	-255.768	-0.349727	-425.927	-1.06344
-229.105	-0.519763	-275.094	0.0651585	-257.887	-0.579095	-253.606	-0.681875	-423.405	-1.09215
-223.838	-0.558394	-267.759	0.561147	-250.801	0.197084	-243.789	-0.176344	-417.384	-0.888442
-214.165	-0.138746	-265.774	0.64743	-251.138	-0.20688	-242.668	-0.0577098	-413.776	-0.620382
-209.742	-0.445696	-262.404	0.28567	-245.055	-0.0159573	-236.134	-0.439264	-413.315	-0.890154
-204.663	-0.247389	-259.45	-0.126473	-238.824	0.398308	-233.897	-0.779611	-409.784	-1.23643
-198.284	-0.0176213	-252.561	0.480508	-238.647	-0.222724	-224.848	-0.558137	-404.602	-1.53886
-191.843	-0.833305	-246.781	0.16905	-233.832	0.0970609	-215.368	-0.202568	-396.723	-0.717179
-181.221	-0.818614	-239.551	0.166113	-227.035	0.10217	-209.604	-0.26654	-396.118	-0.952366
-179.638	0.39164	-236.264	0.111316	-225.727	-0.169633	-209.672	-0.703665	-393.477	-0.81561
-173.454	-0.30733	-233.666	0.412179	-225.814	0.424112	-201.316	-0.517851	-390.929	-1.16181
-171.369	-1.40944	-226.142	-0.0534704	-221.882	-0.0902214	-196.312	-0.59104	-381.518	-1.65595
-153.439	-0.0774247	-222.774	0.73881	-213.553	0.305788	-185.84	0.328688	-377.567	-1.35713
-157.86	-0.595816	-218.288	-0.336233	-215.069	0.2012	-188.203	-0.997679	-371.986	-1.12645
-150.555	0.0128488	-211.18	0.500034	-205.698	-0.00287406	-179.853	-0.35968	-365.218	-1.0113
-150.504	-0.454298	-206.989	-0.341255	-206.097	-0.0653864	-182.087	-0.24997	-361.049	-1.33208
-139.983	-0.722213	-197.796	0.367204	-197.656	0.361025	-183.656	-0.402374	-357.572	-1.60244
-133.835	0.0435159	-195.723	-0.103059	-185.48	0.409505	-174.13	-0.332072	-350.297	-0.322018
-118.63	-0.801846	-189.592	0.709558	-185.215	-0.259873	-177.935	0.200978	-347.258	-1.77776
-112.367	-0.989397	-188.784	-0.319724	-179.306	0.56634	-174.793	-0.364001	-341.776	-1.22802
-107.599	-0.449748	-179.444	0.458078	-173.813	-0.208329	-167.401	-0.0879841	-335.585	-0.580004
-101.924	-0.826932	-175.75	-0.0893714	-172.531	0.627562	-161.86	0.0480441	-333.462	-0.787723
-95.8688	-0.656275	-167.841	0.174637	-166.52	-0.0355582	-154.682	-0.301406	-331.25	-1.8923
-90.8442	-0.881339	-166.653	0.0986969	-157.838	0.265327	-150.475	-0.935285	-322.012	-1.43179
-84.837	-0.924277	-160.676	0.0911352	-155.464	-0.495113	-142.983	0.467045	-317.839	-0.876151
-76.9872	-0.367857	-154.838	-0.0232345	-145.949	0.724797	-136.682	-0.768008	-310.413	-0.885262
-71.6585	-0.719741	-146.981	-0.114938	-142.147	0.254432	-131.404	0.396253	-308.326	-1.46539
-65.3209	-1.29119	-143.095	0.229192	-137.556	-0.197687	-126.775	-0.182561	-305.828	-0.691759
-57.7731	-0.477493	-139.243	-0.20902	-135.457	-0.596143	-122.556	-0.283086	-301.974	-0.726919
-53.7224	-1.69585	-128.349	1.04777	-122.047	-0.137267	-115.892	0.342431	-293.923	-1.97858
-43.0145	-0.824662	-126.124	-0.458172	-118.889	0.404763	-109.938	-0.900217	-288.478	-1.07385
-38.524	-0.331087	-117.291	0.0705742	-113.976	0.0513969	-107.747	0.102897	-285.038	-0.485729
-34.8759	-1.28557	-115.845	-0.112821	-107.301	0.163711	-107.458	-0.392031	-281.664	-1.38835
-30.243	-0.468073	-109.627	0.0103912	-103.8	0.244782	-98.7439	0.215836	-276.7	-0.903682
-31.9631	-1.21913	-102.25	-0.422102	-99.7209	-0.629309	-96.05	-0.655411	-270.455	-1.17028
-24.5926	-1.0871	-95.4094	0.150985	-92.0133	-0.119214	-90.5331	0.234068	-263.943	-0.658511
-18.185	-0.680771	-89.2294	-0.0841034	-90.7068	0.667523	-91.2465	-0.894919	-258.194	-1.00909
-8.13366	-0.697141	-85.8768	-0.494534	-82.9949	-0.391265	-80.9917	-0.029315	-252.696	-0.981973
-13.9132	-1.34388	-77.4996	0.09397	-78.3818	0.0349053	-68.9839	-0.245668	-249.812	-1.1667
-5.16838	-0.39409	-71.4005	0.205504	-74.9854	-0.450949	-60.7729	-0.178639	-244.267	-1.45753
3.38607	-0.512918	-66.7699	-0.699954	-73.8102	0.242558	-62.2415	-0.372429	-234.02	-1.09069
8.56383	-1.23026	-60.1784	0.150723	-63.8683	-0.422055	-57.9389	-0.40672	-228.728	-1.71248
-7.83605	-0.227336	-71.5493	0.103302	-54.979	0.326921	-45.7454	0.427036	-220.339	-0.937704
2.25467	-0.836547	-58.1082	0.615202	-54.1453	0.525646	-49.5312	-0.912189	-217.748	-1.07961
-10.6809	0.600149	-62.2924	0.453867	-54.7208	-0.102333	-42.3554	0.361002	-211.13	-1.33453
-20.0976	0.324988	-53.4863	-0.0123927	-47.998	0.729475	-39.7271	-0.334111	-207.604	-1.38223
-5.65858	0.342426	-41.2137	0.185777	-44.4988	0.180988	-26.1504	-0.32616	-196.005	-0.891594
30.4216	-0.634199	-38.5767	-0.1926	-37.1086	0.0818473	-24.1195	0.381658	-194.256	-1.91286
59.1421	-0.992261	-23.0172	-0.0654274	-30.2326	0.763876	-25.3077	-0.148503	-183.272	-1.09368
65.6788	-1.07785	-24.8576	-0.002926	-27.3418	0.142926	-16.4972	-0.666046	-177.846	-1.77388
72.6314	-0.835666	-10.8606	0.060323	-23.5799	0.123601	-13.5496	0.418338	-172.091	-0.669686
74.7848	-1.35635	-5.64787	-0.67188	-28.3922	-0.485325	1.13689	-0.368276	-168.513	-1.57626
77.1811	-0.249703	3.29392	0.13931	-8.05319	0.568291	3.51769	0.00676381	-163.919	-1.15922
84.4903	-1.44082	-0.386964	-0.232088	-6.40532	0.0337102	7.43049	-0.374699	-160.496	-1.89477
64.6941	-0.835541	5.65739	-0.357325	-6.63292	0.751289	10.9671	-0.550789	-148.783	-0.623189
29.6119	0.0711235	14.5795	-0.366565	-3.38098	-0.074549	15.9107	0.330869	-144.539	-1.65408
4.5875	1.17549	13.1352	0.868089	5.80594	0.512832	28.483	-0.562897	-139.199	-1.13897
-6.37419	0.94348	27.5283	-0.556408	17.05	0.275739	25.0013	0.304461	-132.776	-1.18513
19.3789	0.431309	34.2072	-0.525777	20.7352	-0.422945	25.3975	0.0196121	-126.359	-1.84668
34.0543	0.542403	37.7962	0.0104486	41.2886	0.057939	40.3443	-0.403696	-123.099	-1.47895
39.1423	0.726446	47.0138	-0.139646	29.5216	0.220664	42.0358	0.315103	-112.667	-1.33949
41.6043	0.45636	53.9554	-0.496152	34.091	0.447158	49.1678	-0.597582	-109.879	-1.70879
10.2948	1.41339	29.9092	0.531628	45.6588	0.465277	51.7742	-0.184984	-102.21	-0.957784
2.88055	1.69259	23.4885	0.363342	39.899	0.384665	42.0249	0.103408	-120.349	-1.38146
-11.6701	1.29955	28.5612	0.461472	41.9145	0.456373	58.3984	-0.0601222	-139.023	-0.172487
3.62022	2.30808	23.2302	1.0349	47.3987	0.208767	59.1316	0.469293	-133.963	-0.249001
16.8754	1.23828	15.1244	0.76299	49.1625	0.912106	73.8288	-0.895622	-132.021	-0.994216
20.1995	1.89378	31.2835	0.99309	40.2929	0.281759	75.7373	-0.0248027	-125.188	-1.40238
31.8681	1.23151	33.5026	0.482671	48.3791	0.773135	80.9104	0.52374	-120.164	0.218955
27.9465	2.06513	48.7864	0.904128	57.0189	0.955702	78.5973	-0.285872	-109.892	-0.664251
22.9635	1.44562	50.106	0.960918	55.487	0.872702	82.2258	0.40111	-106.855	-0.460352
1.21517	2.8383	47.5915	0.313592	69.0813	0.528322	83.7663	-0.753752	-104.613	-0.222599
7.31644	2.51829	37.9735	1.05622	87.2669	0.0489235	89.7101	0.614701	-97.1984	-0.660404
35.1179	1.77181	41.035	0.823757	79.0123	0.644714	100.374	-0.334091	-86.4335	-0.82559
38.3983	2.60073	54.3121	1.01464	76.419	1.49317	104.519	0.0216881	-81.9177	-0.50009
23.1801	1.94954	50.2788	1.11617	77.1871	0.350428	118.503	-0.404517	-84.7889	-0.39021
8.7389	2.79005	57.8069	1.48504	89.9608	0.909777	109.552	0.271958	-71.9762	-0.444595
-0.0562783	2.932	35.1614	1.28368	81.2882	0.431826	120.733	-0.00124177	-72.278	-1.16632
28.5001	2.63752	32.3734	1.9423	81.8178	0.941669	129.959	0.116695	-61.8602	-0.504281
21.3419	2.9681	47.8913	1.71136	105.864	0.79259	132.935	0.163345	-53.9623	-0.820566
-15.4954	4.04286	30.2572	1.99619	95.283	1.28052	141.002	-0.141908	-58.7132	-0.227646
14.5754	2.61502	35.6888	2.39977	94.9394	0.592476	140.284	1.04638	-55.5273	-0.399643
29.6315	2.77945	39.5163	1.57491	103.268	1.86009	146.241	0.227894	-66.5012	-0.361128
31.0518	2.90195	31.0953	2.86373	102.126	0.536662	155.471	-0.847648	-43.5747	-0.959958
45.5784	2.78274	38.5972	2.04679	104.522	1.28401	160.75	0.00651568	-50.3387	0.416608
32.5334	3.028	57.0651	1.66928	104.619	1.4596	164.978	0.0784271	-47.903	-0.244384
23.6463	3.82448	64.6129	2.05198	97.734	1.71944	172.891	-0.224045	-38.0651	-1.00764
32.2226	3.22504	83.2908	2.42113	74.456	2.14527	176.638	0.0411186	-43.5574	0.214616
15.3566	3.40213	59.6911	2.20271	78.6533	2.46516	188.591	0.354894	-37.3171	0.656796
28.1675	3.62758	54.2771	2.1203	54.7057	2.62169	189.381	-0.14246	-21.6657	-1.07346
36.9933	3.70405	63.0044	2.80482	26.053	3.00648	197.139	-0.00161104	-25.0778	-0.11431
24.5763	3.49929	69.226	1.80655	28.4996	3.66908	198.049	0.321573	-31.4496	0.304083
18.8449	4.04065	65.8449	2.67452	53.9945	2.13146	185.168	-0.0960556	-21.5126	0.0613626
14.9321	4.18881	60.8422	2.42567	56.9226	3.45171	153.703	1.2347	-18.3892	0.580641
18.9718	4.77496	66.7466	3.10287	30.9944	3.33778	174.569	0.516	-40.1926	0.0953565
23.4384	3.86109	64.3787	3.04478	45.8427	3.30102	181.31	0.412577	-21.7648	-0.00859586
39.6916	4.49732	80.2906	2.32833	40.8269	3.50262	173.867	1.7158	-20.9478	0.162644
13.7591	4.55126	82.5468	2.53061	44.4574	3.62566	170.957	1.09912	-24.0087	1.22719
9.52454	4.90578	85.1378	2.4051	60.1811	3.43965	177.371	0.677634	-14.1772	-0.710647
7.44774	4.61852	86.9564	3.71121	67.1117	3.24855	177.649	2.02461	-11.3125	1.1563
20.0507	4.75468	90.6942	2.72004	50.9307	3.35706	164.868	1.21359	-23.459	0.955856
-13.423	5.9713	85.6499	3.06437	53.4211	3.78334	182.222	1.46302	-5.43866	0.691665
-15.0665	5.9604	98.0625	3.83811	50.6068	4.31875	176.307	1.91233	-11.8837	0.812834
1.49312	5.03807	93.2021	3.23949	49.8497	4.17929	183.269	1.70685	-15.5762	0.732855
12.9078	5.58817	90.2872	3.28029	34.0385	4.84945	198.044	1.04206	-18.8785	1.01884
22.9175	5.39068	108.759	3.4225	41.9364	4.36286	208.286	0.432306	-19.6955	1.6682
43.5323	5.51131	92.8607	3.29941	39.4701	4.57723	194.631	2.22514	-24.2479	1.69779
39.0198	5.07865	92.3049	3.53836	31.327	4.43892	213.3	1.19815	-23.5517	0.733599
4.74288	6.17517	108.335	2.85478	51.1911	4.70657	211.775	1.54852	4.23124	1.72197
6.14345	5.80404	105.969	3.37946	36.0124	4.33684	191.847	2.19127	-10.1894	1.19108
2.71424	6.27411	102.417	3.54403	50.5193	4.9919	186.089	1.68642	-16.6173	2.09523
8.86801	6.66182	118.85	3.17909	66.9126	4.58819	180.564	3.27771	-2.47686	1.15798
28.7912	5.59265	103.818	4.3009	40.6059	5.36017	196.427	2.19366	28.7182	1.0938
10.0716	6.53669	103.481	3.34684	38.7479	5.07791	193.747	2.37936	2.33434	1.88813
16.5012	6.88671	119.025	4.2715	64.5447	4.77711	185.148	2.73451	-10.1291	1.48835
13.3521	5.74312	123.586	3.13446	75.2088	5.33422	201.36	2.01472	-0.500259	1.75502
0.724982	6.91291	118.984	4.20478	43.14	5.18203	200.134	3.09837	-0.668359	1.92598
2.86742	7.00793	98.8569	4.55977	38.6472	6.243	189.484	2.63201	2.31924	2.80221
34.8137	7.12063	94.0162	4.39918	14.9097	5.62638	196.031	3.08011	-3.02866	1.65336
52.8067	5.77055	104.472	4.5311	46.2104	6.22451	167.033	3.34089	-6.29856	2.92693
19.6196	7.02378	112.108	4.59505	60.459	4.87503	69.2618	4.91084	-28.3587	2.89427
25.6859	7.49273	101.404	5.08528	54.0777	6.326	26.1218	6.80359	-17.9258	2.47423
41.0725	6.26166	106	5.00828	56.2616	6.32934	28.4786	6.40729	-18.7449	2.91863
14.0305	7.64186	115.066	4.76093	15.459	6.44825	55.2253	5.51043	-19.6373	3.64381
0.873792	7.15731	118.581	4.92565	13.0649	7.49346	34.3741	6.13545	-3.43616	3.22742
-10.8451	8.21204	101.214	4.90476	35.2771	6.21316	38.7115	5.9887	-17.5227	2.80235
-11.7927	7.76835	100.988	4.8553	63.3302	6.34785	41.2853	7.19931	-15.8866	3.16319
0.503952	7.43937	104.621	5.7452	47.1448	6.35614	19.6594	7.19799	13.8751	2.52906
20.2324	7.77696	108.873	5.51386	16.2731	7.37014	15.0858	6.83138	16.2528	3.00665
18.1972	8.07173	104.341	5.41707	23.788	6.83256	34.2364	7.00074	16.0975	2.50587
18.9325	7.8994	115.189	6.21312	6.97018	7.63364	22.592	7.09846	-2.19666	3.55851
7.8132	8.37875	113.565	5.70525	17.1002	7.96299	53.549	6.94755	-12.3407	3.45073
7.8701	8.18638	136.178	4.76252	20.0043	7.0364	38.0048	6.96009	0.211041	3.71835
14.9846	8.76622	128.733	5.38049	10.3863	8.39232	47.207	6.86648	3.62544	3.78476
18.7596	8.49945	123.002	6.13854	15.993	7.68781	70.3953	6.03873	-14.8174	4.15009
16.4836	8.27174	132.307	5.2153	16.122	8.12828	37.101	7.46448	-15.3434	4.64498
-8.01112	9.50616	149.19	5.38518	13.5726	8.43272	22.6795	8.27621	-1.11456	3.31447
-10.2279	9.12363	150.877	6.22066	14.9075	7.98332	43.861	7.38619	13.7544	3.87392
-15.2394	9.63285	131.759	5.85979	-6.71172	9.03077	43.13	7.73813	13.1077	4.42698
-9.26288	8.75579	140.388	5.04016	-5.52122	8.35809	42.9308	8.30108	8.09404	3.70074
-4.79853	9.25006	150	6.28606	21.8229	8.47341	29.5728	7.91131	-8.71496	4.81866
-23.61	9.74822	145.328	5.7889	2.20383	9.25945	40.3091	8.02187	10.3745	4.34787
-4.8817	9.52672	155.259	6.2828	13.3559	8.10579	51.8355	8.45796	6.86324	4.71218
13.4483	9.74151	164.958	5.42205	35.7826	8.63045	57.5844	7.73438	-17.0721	4.91988
37.9912	9.20549	156.191	5.60777	45.9784	8.06807	28.9076	8.57882	-19.1199	4.92108
25.4736	9.17042	141.421	6.87864	30.4802	8.77214	20.2436	8.38981	-10.4395	5.70898
17.7266	10.1087	145.229	6.65565	0.706985	9.502	37.6262	8.93701	26.1855	4.96451
9.05183	9.04076	152.068	6.58978	2.21258	9.22199	28.3496	9.57771	33.2686	3.86155
5.07114	9.9876	148.339	6.27769	23.4729	9.06238	43.9353	7.74379	-0.521759	5.48522
-4.08294	10.1177	112.878	7.86527	30.5742	8.98477	60.171	8.44335	12.9138	4.31883
4.9267	10.2513	106.262	7.63515	30.2854	9.33061	63.1495	8.62035	32.2404	5.18628
22.714	9.78641	86.278	7.87107	7.79738	9.69269	60.5911	8.38185	-15.9664	5.42139
19.0813	10.4516	78.1328	8.7002	10.3578	10.1669	46.3381	8.83622	-20.1287	5.94704
27.9618	10.0467	79.9645	8.64706	34.0822	9.46912	79.488	8.65358	-15.9491	6.24137
12.8203	9.86061	109.134	7.94727	56.9029	9.14488	56.118	9.06045	1.61004	5.89265
39.4071	10.461	115.659	7.71268	51.7645	8.74719	52.4155	8.49596	-18.4517	6.32572
5.5876	10.9988	94.4714	9.17163	48.7664	9.25355	61.8539	9.67291	-4.47076	6.15627
-1.3365	10.9333	122.87	7.42321	34.9423	10.3736	61.913	8.8953	8.42374	6.19354
-0.535538	11.0162	104.308	8.60909	30.4779	9.91689	76.5031	9.099	4.79814	5.90721
14.943	11.098	121.362	8.18116	15.1373	10.6575	45.9815	10.1064	6.38244	5.93362
22.9591	10.4347	133.092	8.15183	-1.16632	10.8682	58.8843	9.57934	13.7091	6.39248
14.0151	10.8873	128.512	8.36395	12.2573	10.7582	57.1927	9.75125	2.33864	5.99105
7.55059	11.7407	138.18	8.36868	5.72058	11.1887	78.1706	9.74615	8.28154	7.07272
48.6203	10.2971	137.064	7.95826	-1.71998	10.7668	59.4094	10.1034	-9.52546	6.9413
55.5509	10.9315	161.137	7.84128	17.4198	10.9572	47.614	8.96843	2.87754	6.55882
21.8365	11.1783	155.854	8.7753	25.3987	11.4739	59.937	10.8698	-9.29276	6.75042
23.167	11.6988	148.936	8.23166	12.2399	11.1851	52.1879	9.92684	1.47644	7.27526
18.648	11.4248	139.878	8.30395	7.02708	10.873	52.8356	9.93566	6.48374	7.25572
31.8484	11.6381	148.995	8.63145	24.2498	11.5025	42.3859	10.7941	-10.7564	6.92704
21.4732	11.6374	159.561	8.79891	43.1947	10.7173	56.569	10.6488	2.49384	7.72233
2.25248	12.1434	136.773	8.52083	29.4581	11.5701	61.9831	10.2392	18.7963	7.04283
5.23747	11.8029	134.401	9.25323	11.7453	11.7608	57.5407	9.9894	23.0406	7.14954
18.4795	12.71	141.185	9.15369	13.334	11.0176	77.7133	10.8269	-0.888259	7.17061
16.4836	11.8758	163.362	8.55244	21.2276	11.804	69.7476	10.4895	-4.26166	8.11054
14.3872	12.4279	172.796	9.37287	32.511	11.7947	105.412	9.4506	-6.67156	7.67084
14.3018	12.5228	177.171	8.14833	42.4529	11.2442	103.766	10.2555	-14.1449	8.05375
-2.06743	12.8912	173.438	9.38652	32.5263	11.3842	77.9868	11.654	-14.3971	8.24519
16.7659	12.579	155.526	8.92838	-1.55802	12.5377	72.157	10.7473	-9.89406	8.49613
20.8517	12.8566	172.619	9.32741	17.0018	11.7342	76.5775	11.1887	5.74014	7.9598
21.4097	12.4685	159.767	9.86504	38.0367	13.0803	76.4003	10.4553	2.71804	7.94211
22.8344	13.3227	152.101	9.40516	38.3868	11.9104	89.5153	10.6913	9.76664	8.3502
-8.83613	13.536	165.761	9.60995	26.5848	12.4261	67.9486	11.6283	15.343	8.17076
-10.8385	13.3451	175.177	9.38631	25.3155	11.8833	60.1557	12.3621	7.74054	8.20189
10.4087	12.652	186.421	9.63192	48.7686	12.6175	81.4687	11.1713	4.59984	8.44734
51.4017	13.047	183.797	9.69765	33.3119	12.162	83.2914	11.6733	2.59514	9.58533
26.9376	13.4789	189.544	9.92521	22.3831	12.9526	91.813	11.5574	-14.1837	8.72588
38.6937	12.7449	203.541	8.86486	29.2372	12.6791	93.4151	11.0258	0.687441	9.08049
29.4018	13.8336	196.624	9.98331	30.8894	13.7042	103.593	11.9046	4.97494	9.42868
29.9292	13.3341	192.398	9.83426	19.0129	13.1068	92.3755	12.1807	22.1459	8.45326
43.9546	13.3314	190.483	9.91236	28.5456	12.909	111.069	11.1088	33.135	8.60096
17.6676	14.427	202.67	10.3264	52.7471	12.9108	81.508	12.2149	15.9552	8.84925
21.4119	13.5548	190.665	9.69424	51.4384	12.4577	98.1375	12.1402	22.9371	9.16558
13.3958	14.8151	190.634	10.1564	56.533	13.546	96.8661	11.6466	17.3089	9.4953
19.8866	13.8632	192.17	10.8083	26.2106	12.8362	85.3158	13.1201	2.24374	10.0955
42.7641	14.0673	179.469	10.8909	41.0326	13.3245	82.8889	11.5573	-0.291059	9.65819
43.2893	13.8521	196.479	10.3985	36.4807	14.0908	78.7177	13.3561	-8.79486	9.40786
31.0518	14.3527	201.462	10.4983	28.7841	13.979	62.0093	13.0104	21.411	10.2013
38.3458	14.3274	196.799	11.1688	23.37	13.7662	65.7122	12.7871	30.8716	9.14711
41.7969	14.6913	217.149	10.4553	32.3665	13.9584	71.1853	13.9663	12.1723	11.0278
28.3645	14.5058	226.646	10.1765	55.7365	13.9853	79.359	12.4698	9.39374	9.71861
23.2217	15.2132	215.07	10.1423	44.8273	13.8687	92.8658	13.3161	36.7757	9.68871
20.7313	14.7377	223.801	10.6077	19.0042	14.4917	89.7605	12.9853	10.4154	10.1843
13.4046	15.2531	223.6	10.3479	35.7651	14.7803	86.5128	13.009	-1.54566	10.8009
18.1928	15.6667	232.763	11.022	49.8584	14.1051	77.2603	14.2857	-9.84666	10.6957
35.3608	14.5838	226.441	10.6208	21.9191	14.507	93.0123	13.4509	1.14874	11.4774
45.6659	15.3646	232.737	11.125	51.3268	13.9236	96.7589	13.5717	12.7478	10.1963
31.5223	14.656	218.28	11.5646	56.463	15.0138	119.573	12.4832	20.4948	10.5543
24.5545	16.0833	228.802	10.7232	52.246	13.8201	111.294	12.7786	28.367	9.9959
12.2732	16.0625	211.391	11.6452	57.0254	14.2478	107.421	13.3666	13.86	11.7047
16.4202	15.4204	211.058	11.5534	47.7576	15.3079	107.618	13.463	24.3295	10.445
46.1584	15.6771	232.159	10.8048	47.6066	14.5439	109.705	13.9252	27.2697	11.378
47.1125	15.566	239.297	11.9363	47.786	14.8808	108.012	14.1504	9.88954	10.847
49.9727	15.1018	237.113	10.1942	46.7728	15.0699	117.05	13.386	15.6255	11.5784
62.4729	15.2818	242.514	12.025	54.2943	14.9169	105.874	14.1695	0.226141	11.3083
59.3872	15.9552	235.623	12.0102	51.5325	15.4747	127.779	13.3196	14.3774	11.6764
36.5338	15.8395	252.861	11.439	24.6765	15.3128	138.021	13.5769	22.8293	11.909
39.0154	16.2543	261.429	10.5389	21.1685	16.2764	125.709	14.0624	32.3331	10.3503
33.6144	16.5051	251.025	11.3989	44.4947	15.4859	114.039	14.4078	12.4007	12.7765
18.0002	16.5749	242.059	12.6002	51.6222	15.9884	124.65	13.7255	7.52054	11.8985
34.6014	17.3302	244.74	11.8713	36.8375	16.2708	124.374	14.253	29.8004	11.6661
40.4182	16.4472	249.211	11.9691	21.4399	16.6744	123.324	14.1794	27.8453	11.852
43.7205	16.3758	234.159	12.2872	15.8003	15.9855	121.521	14.9383	20.5444	11.7283
57.3017	15.943	138.428	13.9819	49.3354	16.537	126.442	14.7738	19.8482	12.3941
55.8026	16.8618	54.207	16.4466	42.8752	16.1643	138.741	13.9084	35.8057	11.9076
49.2352	16.6122	29.2221	15.9161	24.241	17.207	141.558	14.6736	20.2814	12.7029
40.4204	17.4821	56.065	16.0199	28.7316	16.4862	122.048	15.1617	25.4332	13.1843
30.8286	17.0097	54.1611	15.8181	53.2789	15.943	140.689	14.2353	34.8249	11.6089
39.9433	16.9315	60.8116	16.1942	64.2253	16.6022	135.837	15.2428	36.8512	12.9696
58.5972	16.9865	56.3451	16.4974	51.8893	16.2674	142.976	13.9454	17.8112	12.078
57.6277	17.0792	47.6746	16.9073	35.102	16.8724	135.896	15.4771	11.4566	13.4657
66.3179	17.3262	48.0795	16.7996	45.3482	16.7588	149.633	14.7013	4.07594	12.9144
79.3673	17.2719	66.9763	16.3977	57.7432	16.999	156.22	15.426	2.60164	13.1473
63.1337	16.5376	38.0763	17.3815	47.3374	17.6561	138.781	14.5019	23.6873	13.1239
35.1966	17.8413	26.7251	17.4413	44.9258	17.3893	166.333	15.0377	34.9392	13.5089
46.9089	18.4884	24.0027	17.4317	44.0854	17.0088	164.448	15.0103	29.3995	12.9419
41.0922	17.5207	22.4533	18.0738	64.6498	17.0744	178.695	15.0734	25.6854	13.4219
48.8785	18.2835	41.0066	17.3194	45.4072	17.5178	167.726	14.923	22.7603	13.2718
54.8704	18.1336	46.2653	17.2487	49.8409	18.1594	159.761	15.075	25.2608	13.9523
47.1256	17.771	62.6192	17.3772	45.8799	17.2733	172.961	14.948	18.5656	13.8168
75.6908	17.7653	38.0129	18.2081	54.0777	17.476	171.547	15.5364	27.6534	13.59
62.2518	17.9948	52.1237	17.516	60.2139	17.927	155.71	16.0091	12.6637	14.5991
65.0267	18.157	53.6862	17.8154	70.2608	17.6076	169.4	15.5884	-4.17766	14.9905
62.9061	18.1828	50.1519	17.7093	44.4027	18.117	180.721	15.0399	-16.4513	14.4379
72.7474	18.3897	47.2304	18.1068	44.1576	18.4433	174.405	15.7508	-2.17076	14.673
91.0183	18.1813	53.1457	18.138	48.8714	18.0984	173.65	16.0423	25.7005	14.5405
87.6044	17.4156	49.6136	18.3372	57.9752	17.4027	163.142	15.8554	18.4966	14.8438
80.0566	18.2894	49.1496	18.1457	40.4417	18.7394	172.955	16.2606	6.85664	15.1933
58.8817	19.1211	43.4948	18.1864	45.5823	18.9038	185.844	15.7478	-7.53806	15.3707
65.8189	19.0373	38.1026	19.2507	59.4502	18.5405	187.013	15.9661	-2.48546	15.2009
59.0743	19.4392	43.23	18.5902	89.313	17.6551	173.038	16.1053	3.51344	14.995
61.7135	18.3453	65.9368	18.6435	88.4705	18.2302	196.817	16.3855	18.0548	14.7962
58.0501	19.7289	63.4071	18.183	59.0847	19.3587	178.102	16.6394	13.0518	15.3565
46.294	19.8053	78.2553	18.0085	46.9719	19.0921	178.147	17.2888	4.14714	16.1394
70.1979	18.9596	77.8986	18.3042	47.3111	19.193	172.889	16.46	-3.46846	15.3315
75.5551	19.563	23.4797	19.5536	69.9129	18.8147	184.415	16.5229	-4.85236	16.1779
69.3116	19.601	39.3719	19.2665	82.912	18.9084	176.793	17.2329	25.4655	15.3842
55.2489	20.1357	75.0099	19.1162	81.3604	18.7463	179.089	16.2245	24.7132	14.895
56.5335	19.5009	78.577	18.4197	74.1496	19.1943	189.494	17.1292	22.0209	15.6913
59.4529	20.1129	56.2969	19.6593	78.5111	19.5482	185.352	17.1373	6.76184	16.4259
58.9977	19.8789	29.8042	20.0734	66.3218	19.3065	184.142	16.689	9.98004	16.496
60.7615	20.6103	60.967	19.1355	78.5636	19.2254	181.24	17.8206	10.1418	16.5488
76.9951	19.3306	66.2432	19.6937	73.3531	18.9644	176.417	17.3076	23.0362	15.3739
86.4818	20.1081	63.8185	20.2869	90.5473	19.5038	212.475	16.9537	17.1624	16.305
67.342	20.0623	59.4154	19.9176	79.4543	19.2788	213.816	16.7233	29.6538	15.9583
80.8094	20.4992	35.3036	20.1612	77.9837	19.824	209.249	16.6552	36.9719	16.2868
79.991	20.3002	40.8687	20.1196	82.807	19.2878	195.062	17.3533	52.8583	16.3985
68.0708	20.9766	44.5343	20.5215	97.2154	20.0683	149.992	19.0001	44.5228	15.772
55.9164	21.0325	51.9179	20.7557	92.2017	19.7524	55.4703	20.6839	40.2419	16.2998
57.4811	20.6955	56.3954	19.6108	111.781	19.6896	23.2987	20.24	20.7837	16.3861
46.5326	21.6611	54.7344	20.4697	100.421	19.6911	32.2053	20.6155	28.382	16.8027
62.3022	20.7446	39.3303	20.8804	104.608	19.3327	33.1027	21.0183	21.9391	17.5018
80.6869	20.5668	29.4168	21.4911	126.008	20.3501	10.2296	21.5531	5.23574	17.4617
73.7759	21.6151	28.9332	21.1878	107.752	19.6091	-1.52871	22.3173	22.1912	17.4412
74.0538	20.6494	24.4798	21.8915	111.118	19.7021	17.2411	21.4843	36.9223	16.6236
80.1595	21.4625	26.5325	21.543	98.2417	21.1541	20.5698	21.6827	15.8691	17.9146
90.4865	20.5644	21.9281	21.739	88.1817	20.054	2.38859	22.2274	-23.8147	18.3993
85.7793	21.5433	34.4392	21.4597	112.285	20.2164	-14.1995	22.3553	-2.19876	17.9744
81.7767	21.2129	32.6513	22.0201	116.826	20.4083	-18.3859	22.7927	16.1255	17.4247
85.8449	21.1178	0.168896	22.1599	90.5386	21.0215	-1.57691	22.351	13.0905	18.0413
81.7855	22.0661	23.5476	21.7528	96.7076	21.1735	22.6597	22.1075	17.3197	17.8126
53.3538	22.5493	61.7417	21.436	93.7052	20.9504	25.161	22.3122	22.6223	18.0672
77.7041	21.5785	50.4167	21.7536	98.1783	21.0993	31.9473	21.9654	20.8849	18.0067
95.9356	21.4083	27.4363	22.7289	109.958	20.6518	44.3315	22.1125	24.6701	18.5697
78.783	22.2997	23.7708	22.0472	110.779	21.0232	28.7522	21.5244	41.9253	17.7416
90.2349	21.9212	44.2608	22.9114	106.468	20.9434	9.17469	23.4963	29.2443	18.1292
102.116	21.8189	62.9475	22.1567	117.416	21.465	1.01429	23.0669	29.5094	18.292
91.9965	22.1864	46.7708	22.1671	118.887	20.7961	14.6613	23.2161	41.921	18.4131
87.0639	22.6288	40.0787	22.5422	99.2221	21.5693	26.2619	22.3754	30.3975	18.0888
102.976	22.1245	42.742	22.4341	90.5955	22.3723	33.8228	22.9326	22.1827	18.8216
100.231	21.9151	63.3283	22.4549	88.558	21.9095	13.6172	23.6156	54.9514	18.2987
96.9292	22.6672	67.7291	22.6637	97.7647	21.5851	-8.92551	23.9671	41.2442	18.8733
99.0104	23.001	46.2369	22.5992	94.8212	22.2347	-4.50061	23.5972	32.5789	18.8311
129.567	21.6898	47.1538	23.1552	102.636	22.0319	11.9803	23.8026	18.9321	19.1623
129.941	22.247	64.7092	21.9908	113.335	22.1663	13.2845	23.7289	39.0843	19.865
134.119	22.2198	47.0116	23.9715	116.861	22.0628	-17.8979	24.6742	34.1675	19.2117
111.132	22.4514	44.9151	23.3443	107.265	22.1454	11.954	24.6003	37.888	18.6381
136.625	22.8159	63.8097	23.5043	117.123	22.2583	1.83699	23.5411	20.0853	20.129
121.958	22.3411	56.8834	23.075	133.567	21.6882	13.9893	24.6948	31.1303	19.2312
94.2572	23.3421	51.8545	23.5844	116.169	22.0223	-2.30991	24.3206	15.037	20.3358
91.0512	23.034	58.4766	23.474	104.737	22.4028	15.7399	24.2961	18.2854	19.8272
99.9754	23.4911	62.3632	23.0979	128.485	23.3269	14.7551	24.2493	54.7638	19.7756
107.924	23.654	28.6793	24.2721	125.117	22.5557	-4.50271	25.2944	64.7721	18.5055
99.4174	23.3755	28.327	24.4768	123.321	22.4472	-12.8077	24.9212	49.7543	19.9443
93.4912	23.7857	44.7575	23.6456	117.611	23.1141	-2.06251	25.5445	37.0797	19.9587
130.296	23.8907	49.0227	24.7755	104.26	23.0481	13.6918	24.1504	56.428	19.9493
124.411	24.146	36.2381	23.9339	118.55	23.1501	27.6448	25.3171	43.2811	20.3271
75.0671	23.6562	31.5921	24.7976	124.052	23.2215	19.119	24.4003	38.9917	20.5381
72.1215	24.77	58.0739	24.0341	132.374	22.8809	-9.12021	25.2739	23.698	19.9865
102.131	23.842	55.6229	24.4136	142.984	23.1803	-14.8254	25.8542	32.0249	20.7438
104.512	24.4829	79.5793	24.3849	145.268	22.995	-7.53151	26.1135	7.87844	20.7131
88.4382	24.2162	66.2191	24.3308	145.203	22.9332	9.75909	25.4971	28.0005	21.5468
83.7988	25.5389	53.0778	24.9416	143.734	23.1009	15.8583	24.9885	41.602	19.9483
72.592	24.9104	43.5408	24.1347	151.59	23.3377	29.9712	25.8233	47.075	21.1509
91.874	24.7578	56.8003	25.3005	137.366	23.3113	19.1889	25.1752	27.9293	20.9886
95.4017	25.2973	55.3056	24.6642	137.3	23.2592	9.24269	26.1873	58.7494	20.4092
89.6309	24.688	78.8134	24.931	151.111	23.3609	-9.28211	26.263	53.5675	21.4017
95.0844	25.4013	54.7498	24.8144	143.631	23.9093	5.63399	25.2481	44.3438	21.5938
98.623	25.2928	60.6497	25.5103	166.92	23.0054	20.3663	26.3	39.7935	20.9147
93.6247	25.009	52.3053	25.1729	152.838	24.2585	4.18509	26.7697	53.4166	20.9758
95.6183	26.0487	68.6417	25.0522	147.058	23.2412	-7.41971	26.0975	48.7326	20.9333
109.169	24.9079	60.4702	25.7911	157.037	23.9929	-15.4447	27.6517	26.3407	22.3986
116.496	25.4232	75.6905	25.5187	152.146	23.9778	16.7336	26.2914	19.1326	21.6762
84.4794	25.8804	88.6984	24.9107	146.57	24.5931	39.2193	26.2975	48.6765	21.755
104.074	25.0738	84.0546	25.8231	145.553	24.0924	15.3067	26.4185	70.9909	21.5032
111.02	26.4864	73.9114	25.5011	144.71	24.8006	16.0179	27.2981	58.1503	22.043
121.201	24.6773	79.2379	25.9557	166.209	23.9441	5.82649	26.3053	59.9587	21.0765
117.936	26.2677	63.1488	25.9785	148.689	24.8005	8.20749	27.848	63.0369	22.7157
133.408	25.2542	47.3705	26.0093	147.942	24.3133	-7.27551	27.4724	51.7245	21.9773
125.538	25.5794	57.7829	26.4874	160.799	24.7335	-9.24271	27.6236	36.2692	21.8201
90.6704	26.1697	46.7774	26.8597	157.666	24.6059	-17.8321	27.7805	51.2589	22.9558
100.048	26.6274	57.4371	26.2466	159.874	24.9701	2.87889	27.5637	25.569	22.4505
104.379	27.1243	87.1052	25.6818	164.957	24.7044	7.54229	27.8	32.663	22.8763
93.9902	26.3403	86.1007	26.3956	164.819	25.1335	12.1159	27.5019	43.4084	23.4391
106.506	26.9442	61.1092	26.5669	164.581	24.9864	-6.51171	27.7029	56.0615	22.1008
124.553	26.2087	59.9319	27.3514	148.49	25.042	-6.41101	28.1462	58.355	22.2628
132.749	26.1759	75.568	26.4676	175.37	24.6508	12.2385	28.0939	43.7381	23.4329
121.868	27.187	88.2169	27.2368	181.821	24.8651	15.751	27.3192	54.4901	22.5408
117.273	26.7373	61.4484	26.8263	169.772	26.1105	-8.90571	28.9926	55.8589	23.578
130.902	26.192	82.2776	26.8683	160.815	25.33	22.8653	27.7614	44.4581	23.6433
136.655	26.4613	90.9065	26.9834	186.811	25.0952	39.031	27.7696	50.72	23.0406
111.068	27.3852	59.8531	27.3855	168.833	25.5685	24.7607	27.8958	58.6331	23.7124
120.866	26.8561	78.4851	26.7927	185.585	25.6313	26.7762	29.3429	51.2395	23.4409
129.051	27.4807	83.4046	27.2225	152.133	26.2881	31.9538	27.9333	38.1122	23.9677
115.605	27.1835	76.9401	27.9362	168.279	26.3481	21.7296	28.2932	49.431	24.0905
134.541	26.8555	86.4859	27.5118	171.684	25.5358	29.5903	28.4414	52.037	23.4821
116.559	27.9396	89.2958	27.3097	192.597	25.4365	22.651	28.6511	59.547	24.292
127.604	27.0698	96.1127	27.4195	198.547	25.7	22.7101	29.016	58.9672	24.0416
133.893	27.679	74.4563	28.4116	176.221	26.1174	-2.33831	29.3378	70.9133	22.9965
125.63	27.3261	49.0096	27.9598	182.854	26.2467	-8.22971	29.6374	63.0562	24.4125
118.014	27.6882	60.654	28.7668	198.764	25.6072	8.06729	29.2983	62.707	24.0459
141.362	27.7623	82.3279	27.7391	202.379	26.2783	3.47619	30.0746	61.0386	24.0587
136.082	28.2765	62.5798	28.966	193.682	25.9802	1.84589	29.2825	69.0012	24.1703
128.042	27.7003	72.0381	28.406	172.063	26.6524	8.01049	29.7353	64.6622	24.606
129.786	28.6513	86.2802	28.1125	206.99	26.0192	30.3431	29.1733	51.1641	24.7853
108.983	28.9864	80.2512	29.4264	207.053	26.3768	37.4643	29.9882	54.3435	24.6881
121.177	28.9949	75.684	28.7266	196.978	26.6153	-0.467408	29.9599	67.2661	24.613
109.895	28.4984	74.3447	29.1388	220.599	26.7145	7.89459	30.2761	83.9091	25.0461
117.938	28.7808	76.3755	28.2032	203.005	26.4763	-5.27951	30.3465	62.8407	24.342
130.93	28.8536	81.6714	29.9593	205.489	26.1988	12.4181	30.3984	55.9968	25.4963
129.092	28.1189	83.7832	28.8705	197.875	27.6473	28.2008	29.6028	76.9618	24.6545
131.882	29.5909	77.8899	28.7762	205.626	26.5203	22.5787	30.1653	73.8405	25.5524
124.05	28.9269	82.8794	29.9296	228.537	26.8613	3.16329	31.5399	63.7611	24.3433
139.43	29.1972	85.221	28.7852	230.285	27.2106	-4.73471	30.6813	53.977	26.243
140.964	28.4131	111.274	29.0343	221.735	27.1453	19.9965	30.3842	48.4523	26.0483
140.38	29.0349	98.9554	28.5315	207.909	26.7104	24.881	30.9217	67.6519	25.4823
122.818	29.3651	75.8437	29.4298	210.846	27.5645	14.5823	30.7469	80.1369	25.7698
156.543	28.6423	99.148	29.8894	226.642	27.1183	-0.972708	31.0651	67.0505	26.1464
158.239	29.3614	122.743	28.427	225.744	27.6691	18.1123	31.3871	72.1462	25.6961
149.516	29.5254	121.796	28.9716	205.587	27.4116	10.3982	30.7906	76.9854	25.3813
158.611	28.5244	107.007	29.681	241.707	27.3877	26.2508	32.255	68.8116	25.7588
153.944	30.3138	98.7869	29.7165	233.708	26.9039	7.70409	31.4079	85.1097	26.1051
142.711	29.462	115.57	30.0423	241.855	27.4315	-7.41111	31.7153	104.286	24.7563
148.705	29.4564	111.882	29.3981	204.845	28.9035	-6.43501	32.4198	85.086	26.3666
139.977	30.595	109.116	30.0585	218.168	27.6785	-7.15291	32.2443	91.6281	25.9826
120.781	30.3497	119.909	30.0607	248.232	27.794	-19.9702	32.4736	105.794	25.7536
156.43	30.1597	109.366	30.0818	228.69	27.6205	-3.20491	31.4453	101.261	25.3354
162.203	29.8695	102.385	29.6233	220.79	28.6012	-4.60781	33.0006	105.484	26.7665
140.947	30.1011	126.33	30.1103	233.522	27.7512	-8.24271	31.927	108.344	25.7616
165.424	30.359	132.151	30.0732	238.844	28.1756	-0.594108	32.6829	101.779	26.6497
173.149	29.4166	133.939	30.1794	245.236	27.834	21.2263	32.6991	109.269	26.8072
172.613	29.9675	129.42	29.6511	240.435	28.7658	22.1761	32.3409	130.661	26.0321
166.658	30.1634	130.678	31.0542	244.869	28.4377	-4.52901	32.9081	117.958	25.9912
155.489	30.4526	130.722	29.8715	254.644	27.8484	10.56	33.035	102.371	26.1536
160.898	31.0875	157.007	30.2539	245.346	28.5384	-5.48961	32.959	116.915	26.8874
168.49	30.1289	145.91	30.5536	241.691	29.6164	-5.41301	33.4424	122.06	26.3429
172.801	30.2949	137.075	30.3233	249.381	28.8541	2.34479	32.8489	108.963	27.1301
151.731	30.5745	135.576	30.4539	150.288	29.7891	25.3535	32.878	117.18	26.2669
169.965	31.1781	125.494	31.0096	24.3373	33.5324	29.7369	32.3549	127.132	27.0869
152.994	30.187	133.62	31.4116	11.5658	33.2202	6.32989	33.6156	122.892	26.4018
178.635	31.5001	149.289	30.2778	3.31993	33.2073	-0.500208	33.4807	126.813	27.2234
167.161	31.324	131.943	31.4454	18.956	34.2491	-1.82181	33.4985	139.841	26.5495
187.301	30.5632	135.705	31.2162	26.436	32.5303	19.0335	32.8477	141.221	27.083
206.349	30.8531	163.244	31.1951	30.281	33.7798	29.2293	34.2529	129.831	27.3903
196.434	31.0208	168.881	30.1217	16.5663	33.7672	7.68879	33.4782	126.208	27.6078
187.409	31.2792	173.766	30.645	21.6871	33.5148	-31.3391	34.5128	144.648	26.8135
200.832	31.7587	177.427	30.6603	19.4134	34.3292	-21.0733	34.3292	141.221	27.3442
189.442	31.2082	157.038	31.4561	20.7308	34.0431	7.69329	34.7674	126.499	27.8075
218.532	30.4655	158.333	31.7837	27.1034	33.7208	-1.44321	34.2397	146.864	26.7904
212.334	31.8035	160.257	31.032	20.5645	34.1093	0.305092	34.3769	135.285	27.5304
199.563	30.7522	162.984	31.8152	4.06618	34.8276	22.4059	34.26	126.436	28.5547
204.358	32.3591	168.818	30.9386	13.1874	34.8006	50.8485	33.8602	146.976	27.2547
181.695	32.2632	153.543	32.0137	9.69034	34.3207	36.2366	33.4287	163.483	27.97
204.612	31.021	156.799	32.7707	-4.77498	35.7071	2.19829	35.2179	159.668	27.3144
177.418	32.3902	149.376	31.4767	0.617285	34.7222	-12.4094	35.7093	162.736	27.6669
187.299	32.4981	161.5	32.2767	-0.877415	34.8831	-12.8754	35.5851	158.552	28.1001
182.373	32.7212	156.666	31.7639	16.1483	35.0525	-1.95111	35.6527	181.638	27.1063
191.687	32.4202	163.695	32.6645	30.6683	35.1922	19.143	34.0205	159.522	27.5221
193.405	32.4345	186.96	31.7071	21.7396	34.7493	6.29929	35.6676	178.497	27.4264
179.985	32.7568	182.758	32.4971	32.3622	34.7734	-4.93821	36.0748	176.639	28.5246
182.706	32.519	188.966	31.6741	26.2434	35.0073	1.20029	35.19	156.931	27.8878
205.951	32.0448	189.056	32.458	24.7049	35.5234	13.2913	35.9091	179.251	28.6992
195.142	32.705	178.221	32.6781	14.4435	35.8469	11.3721	35.3578	193.67	27.8126
192.939	33.0588	180.036	32.2827	3.57378	35.3705	14.6853	35.6731	187.026	28.7768
209.991	32.4631	190.273	32.2883	-5.33736	35.6219	25.9029	35.6908	167.273	28.0852
220.639	32.4542	180.933	32.8461	20.919	35.8046	7.61659	35.2722	183.069	28.4596
239.587	32.149	183.951	32.1298	14.24	37.0047	7.12209	36.4938	166.754	28.9715
217.12	32.8186	188.441	33.1596	29.8805	35.6056	15.0593	35.6523	170.838	28.2979
219.563	32.8472	184.255	33.49	8.26568	36.2941	33.6565	35.9529	170.866	29.4162
215.834	33.1832	193.698	32.3964	-15.7936	37.0752	40.8891	35.0896	177.096	28.9448
222.67	32.6535	192.566	32.546	3.66348	36.4761	15.2936	37.2097	194.448	29.0102
206.638	33.7896	206.204	33.0354	-0.341315	36.6472	-1.65771	36.2672	179.545	28.3393
230.448	32.5914	191.768	33.6728	-6.41628	37.2229	8.27959	36.7681	198.938	29.4294
238.856	32.6617	183.141	33.0845	2.95668	37.2633	3.11509	37.1169	195.431	28.8052
230.796	33.466	205.202	33.2058	-4.75742	36.6508	-3.06711	36.1211	195.246	29.6665
204.388	33.7759	218.398	33.2397	28.7994	36.71	13.1577	37.0609	211.925	28.2714
191.208	34.2429	193.908	33.7142	9.70568	37.6354	16.9065	37.2864	190.577	29.4002
196.118	33.9453	194.251	33.3651	-13.2003	37.3808	14.6437	37.0843	209.065	28.3997
223.74	34.0322	204.482	33.2474	-2.13576	37.2566	13.0658	36.9672	200.201	30.1143
217.685	34.3231	199.252	34.1708	28.7732	37.6873	6.12849	36.7922	208.351	29.6999
216.282	34.0605	206.128	33.4379	34.2398	36.6522	16.6503	37.6853	210.606	28.7437
209.076	33.8696	222.558	33.6115	22.3437	37.7172	14.4643	36.8547	206.299	29.6267
196.819	34.417	227.585	33.1836	7.98118	37.726	-11.8689	38.0301	212.574	29.2477
181.977	35.4609	208.936	33.5319	31.7625	37.0857	-2.87671	38.2668	231.086	30.1863
146.481	35.6059	221.731	33.7273	28.4406	37.0758	-9.55571	38.2247	230.549	29.3574
48.1126	38.6115	241.265	33.9428	20.5142	37.7025	2.44539	38.3743	216.874	29.2973
15.558	37.9554	225.74	33.9129	-2.45306	38.8687	0.219892	37.7775	223.188	30.2229
41.3964	38.4395	209.229	34.0231	-0.0568155	38.3576	5.52009	38.3282	236.335	29.5655
38.6018	38.5106	238.777	33.6236	20.4332	37.8882	-12.0659	38.0783	243.924	29.8143
37.6105	37.8485	231.824	34.1366	29.1671	37.8033	11.5339	38.3877	226.268	29.3817
21.8233	38.8401	229.233	33.9195	15.6472	38.9479	3.31649	39.1599	221.584	30.5329
24.6136	39.2259	222.674	34.5953	15.0629	38.7773	32.8773	37.3779	229.75	30.2676
13.8532	39.1251	240.632	34.1597	18.5665	38.4758	5.82869	38.4506	243.664	29.6142
6.15877	39.6101	233.868	34.1892	17.3782	39.1346	20.1363	38.4799	219.194	30.6711
1.30052	38.7689	238.923	34.8563	-2.52967	38.7419	4.46979	38.975	230.896	30.3952
18.0571	40.207	258.054	34.443	-0.680475	39.4905	-3.31441	39.2496	255.478	30.25
-7.0898	38.9919	252.412	34.654	-8.44492	39.5083	29.8837	38.1009	258.623	30.5265
-2.48541	40.4627	250.603	34.1053	18.398	38.6586	44.5875	38.8012	244.66	30.8263
-14.0161	40.3809	265.138	34.578	4.18213	39.4061	27.6886	39.063	244.595	30.0257
7.54622	39.8917	245.906	34.4502	6.76008	39.3085	13.4903	39.1622	278.694	29.9813
-15.5873	40.0797	251.159	35.2161	18.2733	38.922	3.92489	39.4793	267.454	31.2369
-3.49643	40.4863	261.573	34.0832	18.3652	39.9436	-10.2013	40.0225	270.619	29.5737
-9.18409	40.9476	264.884	35.0818	21.5559	39.7252	-14.2257	39.8954	276.575	30.5435
-8.49913	39.5359	256.914	35.3573	26.3309	39.5491	-8.38271	40.24	277.187	30.2148
1.41214	40.2355	232.047	35.559	27.3901	39.2099	-2.38201	40.3464	276.178	30.4576
1.00728	41.1196	241.678	35.2825	27.3245	39.8102	-13.0244	39.8005	283.181	30.7363
-6.674	40.7886	245.07	35.354	3.81668	40.287	4.52659	40.7759	288.118	29.4872
10.8069	40.9402	277.951	34.7078	18.3279	40.6949	30.5729	38.8455	274.622	30.9717
-6.43328	41.2829	244.51	35.9077	16.133	40.2794	10.5361	41.0429	302.068	30.493
-18.8349	41.4508	264.532	35.5335	5.61338	40.512	-22.6205	40.4493	303.006	30.7925
-13.3092	41.151	262.72	35.2436	-13.2222	40.3859	5.72149	40.3687	304.381	30.58
-4.03041	41.7366	270.594	35.7715	24.3307	40.6872	5.74989	40.7342	299.117	30.2501
-32.3549	42.1525	283.256	35.1465	36.3231	40.0979	10.6871	41.0587	302.355	30.4876
-12.6286	41.9961	280.354	36.2897	1.52328	40.2602	3.13909	40.569	311.544	30.949
0.236972	41.2229	270.445	35.7464	-16.7061	41.687	-3.54201	41.2656	314.471	31.043
3.93755	42.1182	271.29	35.4064	5.51928	40.8775	-3.19411	41.5808	323.598	30.3681
10.9295	40.9845	269.292	36.5466	-4.10968	41.5366	13.1883	40.3916	321.755	31.5776
2.49103	41.7863	261.643	36.1192	-4.82752	41.2771	-5.32131	41.0124	319.431	30.9497
-17.3993	42.6267	273.874	36.9128	-7.63082	41.9011	3.72349	41.4695	327.099	31.4398
3.40796	42.1841	282.928	36.3674	-6.78832	41.8176	-1.58341	41.4876	320.602	30.5735
-12.1275	42.3503	268.727	35.958	7.06208	41.7203	22.5307	40.617	326.163	31.1775
-16.0578	42.8019	270.598	36.8952	8.05998	41.3892	1.38179	42.0753	331.574	31.3371
-9.55831	42.1716	298.688	36.4532	17.2338	41.3474	-6.19661	41.5229	341.935	31.1609
13.0982	42.8646	296.935	36.2997	15.3758	42.7436	5.52229	41.9018	333.098	31.9985
2.69235	42.6031	287.32	36.3546	10.6292	41.2058	14.2453	41.9872	354.125	30.5773
-4.5425	42.3707	291.524	36.8209	21.0416	41.8119	15.2148	41.596	355.089	30.3914
7.25079	43.2307	280.597	36.3574	9.20012	42.4843	15.0156	41.7535	357.352	31.8221
16.7834	42.534	305.149	37.4741	-8.32675	42.2731	-4.06711	42.4177	356.901	31.1406
20.5716	43.0178	297.255	36.3146	-16.1918	42.6309	-21.4672	43.4536	357.361	31.5609
17.9761	42.7214	316.533	36.887	-11.9945	42.4633	-9.92771	42.2317	269.207	33.6844
6.23756	43.2873	318.384	35.838	2.01781	43.855	11.3393	42.4963	59.7194	36.8955
-16.4167	43.9602	323.912	37.0374	-10.92	42.3662	15.9349	42.5194	-11.0431	38.3564
-5.1093	42.9829	313.436	36.8263	-13.7583	43.795	-7.03671	42.8209	-2.67306	38.9824
-19.3864	43.4938	319.852	37.1089	-20.0894	42.6856	3.59869	42.5161	18.5548	37.8373
-4.94736	44.3787	315.598	36.3615	-5.40525	43.034	5.07829	43.3857	11.4179	38.9412
5.97495	43.432	333.086	36.6716	0.310885	42.8053	8.31249	42.108	-7.22556	38.3033
-7.10949	43.4123	322.354	37.132	27.8519	43.4393	-4.86611	43.871	5.77244	38.5998
28.1347	43.4164	316.333	37.7231	-6.17336	43.2909	-8.41541	43.192	-25.2568	39.7614
16.7791	44.1287	329.392	37.748	34.4543	42.6857	15.4555	43.6056	-28.6712	39.1542
8.33622	43.8586	324.286	36.725	49.1231	42.4401	7.68879	43.4321	-22.2498	40.4506
-18.6949	44.5532	325.503	37.5903	-6.39657	43.9526	13.8843	43.1572	-27.4942	39.6354
-4.84888	44.596	320.115	37.6916	-18.7085	44.2352	1.85679	44.1059	-6.22326	39.3662
-10.3089	44.1857	178.403	40.5609	7.26338	44.0361	-12.1357	44.1035	-12.3299	39.7607
-42.4084	44.9896	29.686	42.8416	-0.122415	43.4429	-11.9739	43.2727	-3.43826	40.0784
-15.1781	45.056	9.70374	43.4063	19.026	44.3605	-11.3831	44.4856	-6.03346	39.12
3.51081	44.5227	23.3725	44.1563	-16.6514	43.9284	2.79329	44.2165	-24.7481	40.6097
14.5907	44.3796	9.27264	43.5401	-4.99382	44.6373	-8.99771	44.534	-5.16486	40.2415
11.179	44.9427	-1.61684	44.3231	8.39918	44.749	17.1645	44.2076	10.8616	39.306
18.8996	44.5085	-2.33463	44.8026	21.6871	43.6368	24.2791	43.8662	-5.49036	40.6205
21.3419	44.8776	-7.63056	44.3056	13.6426	44.2937	12.3722	44.498	-3.44686	40.2465
7.05164	45.2348	-9.4907	44.8044	9.92668	44.6435	14.8668	44.4093	-3.94696	40.2932
-8.2606	45.6298	22.1645	43.9948	-2.61282	45.0913	30.713	43.7221	-5.43206	40.7686
-18.2047	44.7956	4.68356	44.7687	13.0846	44.7657	9.52269	44.9154	-4.36946	40.3944
6.24193	45.9073	18.6477	44.5412	11.9554	44.8267	9.07859	44.8421	14.3753	40.4709
-3.17475	45.9537	7.46281	45.3062	0.369985	45.1284	9.03259	44.717	1.01944	40.5727
-23.3365	46.2164	-13.3554	45.7349	0.982685	45.3034	5.49609	44.5901	-11.8255	42.1568
3.26352	45.8655	-27.6982	45.3543	-10.9703	45.5351	15.1733	45.2707	-47.2822	41.3689
13.4002	45.3065	-13.0972	45.6228	3.72258	45.5222	22.8917	44.6267	-38.132	41.8124
21.8868	45.7346	-8.06167	45.7916	29.5588	44.293	12.639	45.132	-26.4984	42.0412
28.1719	45.5229	2.95909	44.7125	25.1711	45.3871	3.83299	45.3789	-16.5678	41.6494
-12.4907	46.6837	1.1121	45.0853	10.3513	45.864	18.0203	45.1215	-8.51236	41.1063
4.82603	46.0412	9.8066	46.1876	-6.11646	45.8541	25.3823	45.5472	-18.3267	41.4774
23.0313	46.0438	18.7112	44.8618	2.41608	45.8383	10.3216	45.6464	-5.38466	41.3645
9.53985	46.442	23.3397	45.8795	-8.84756	46.5652	3.02979	44.8417	8.80324	41.2843
-2.85087	46.6284	0.160136	45.8865	2.88008	46.1419	3.33179	46.6962	-5.87406	41.7094
1.74039	46.0712	33.8877	45.4318	6.37055	45.5401	11.3741	45.7267	-9.63326	42.4888
-9.18409	47.4749	42.6523	44.9129	5.24573	46.4029	33.5601	45.7759	-16.2919	41.812
-12.0356	46.3068	6.09507	46.1246	3.27175	45.631	5.77409	46.0791	9.05104	42.2494
6.85469	47.2618	-4.83597	46.7706	1.83618	46.5648	3.67089	46.8344	13.1358	41.5944
2.3247	47.2536	-12.3509	46.1076	24.0703	46.077	12.8447	46.058	-14.3821	42.8764
-1.09577	47.2575	-16.0953	46.8076	11.487	46.6165	37.8145	46.1527	-17.6951	42.9573
-27.129	48.3764	-20.0607	47.2364	12.3033	46.2772	9.50089	46.4076	-9.74316	42.2112
-34.0881	47.1598	-10.412	46.9525	10.1193	46.7914	-9.05671	46.7099	-5.22736	42.928
-3.10472	47.9479	-17.1326	47.4588	-19.0718	46.8996	-10.2167	47.1958	11.42	42.3167
2.06428	48.0699	-25.4244	47.829	-14.7497	47.5901	3.45429	47.2417	-9.44366	42.9141
-5.84678	47.3515	-1.38487	47.1138	-11.9617	47.6473	-17.0663	47.2873	-20.6547	43.5538
-17.4606	48.3299	32.9664	46.0788	-10.3335	47.3882	-17.8387	47.6747	-23.722	43.4437
-9.96316	47.7087	14.3344	47.4732	14.1634	47.1163	-5.23801	47.8853	-6.00326	43.1106
5.83051	48.5679	7.79766	46.6053	19.1661	47.7194	5.22479	46.7911	-8.28176	43.4331
-18.4629	47.9152	16.339	47.5009	18.3455	47.0495	15.149	47.5462	7.83744	43.0555
2.76238	48.4578	5.02715	46.83	37.3605	46.8807	8.62979	46.4778	17.2809	43.1949
14.501	48.0925	-1.21855	48.0058	41.5644	47.4452	22.8806	48.0235	-14.2656	43.4897
17.5625	48.035	0.459936	48.0839	13.0802	47.3163	-0.202508	47.7465	-11.2586	44.0673
-10.1426	48.5279	4.67043	47.6084	26.5104	47.9355	2.06909	47.3586	-4.15816	44.2134
-26.2405	49.3995	28.5874	47.9396	22.5844	47.3566	12.7987	47.2829	-0.385959	43.0983
-4.46809	48.8827	32.6075	47.2697	-8.18672	48.9585	-4.32321	48.3508	-3.87576	43.7791
15.7308	48.5403	5.55234	48.0137	-3.50572	48.1526	-12.9543	48.6551	-10.4783	44.295
19.4533	49.0624	1.01361	48.4091	12.6578	48.3429	-17.9154	48.4919	-16.1259	44.6064
12.7743	48.8197	-7.26728	48.7747	21.0679	48.7816	10.1793	48.9219	-15.1861	44.2157
4.7779	48.1262	-2.12893	48.2631	31.2658	47.3846	12.4399	48.0774	-2.57816	44.277
10.6516	48.6777	4.41	48.5644	1.77488	48.1534	-1.48701	48.2484	-1.93156	44.1343
-8.80331	49.8453	-7.18851	49.1576	15.4043	48.2819	-10.3983	48.7074	11.2604	44.3711
-13.5784	49.469	0.133866	48.0479	13.1984	49.0624	9.33459	48.3945	5.23144	44.0556
-16.4736	50.3814	-11.5916	49.5413	-4.32856	49.1286	6.54879	48.5286	6.12814	44.2625
3.25258	49.4042	3.07728	48.9296	5.60898	48.8041	21.8281	48.789	-0.935659	44.4326
20.8145	48.9343	36.6079	48.4882	28.5324	48.38	15.4839	48.3561	-10.6896	45.3992
22.0312	49.6712	37.6036	48.3528	43.0021	48.5602	1.59189	49.5099	-0.364459	44.8323
-1.26647	50.3612	-2.98021	49.0833	33.1434	48.6664	7.98879	49.0399	-3.02226	45.2364
-7.429	49.6517	-16.7146	49.922	10.1521	48.947	9.89699	49.1929	-9.23876	44.9618
4.7976	49.8043	-9.92619	49.5006	1.86028	49.2964	6.25549	48.9514	-11.528	46.0305
-25.1703	50.5916	9.74751	49.6132	18.4724	50.1871	-9.83371	49.6852	-6.17356	45.3889
-25.9188	50.8993	9.89195	48.9136	23.1008	49.2538	-3.13271	50.417	-12.7782	44.6925
-16.5218	51.1515	18.3567	49.5096	34.7869	49.4469	30.3431	49.2608	-8.27526	46.0439
22.2742	50.4407	35.1089	49.0689	18.3849	49.7272	35.2998	49.0953	-2.08246	45.4984
25.9353	49.8125	38.63	49.3337	-2.38742	50.1338	5.18549	49.9412	-11.028	46.7109
23.6507	50.606	30.336	49.4524	-7.76872	50.5056	5.29249	50.5081	-35.8513	46.5996
15.1378	50.5655	4.47784	50.1716	33.0318	49.3213	9.59059	49.6183	3.54144	45.6166
5.12585	50.7724	21.834	49.4792	38.3081	50.4645	18.2019	50.4448	15.1642	45.6405
-0.342958	51.5094	22.066	50.6499	18.4461	49.3086	26.2093	50.0145	4.76804	45.9852
5.92461	51.0744	0.0135063	49.6657	12.0735	50.2142	25.765	49.869	9.14164	45.4927
1.07294	51.1656	-0.446064	50.9658	17.3016	50.8012	20.8609	50.2363	5.29394	46.4227
19.136	50.7514	-6.88213	51.0099	9.64658	50.5301	25.3033	50.5841	8.38284	46.0104
2.42318	51.6113	9.32077	50.0945	12.3952	50.8165	6.84189	50.4276	12.7973	46.3751
-29.3546	52.1619	25.574	51.0549	16.9996	51.2103	36.9871	50.15	-9.81006	46.7066
-20.5638	52.2438	1.44254	49.8439	19.0983	50.0378	15.7553	50.8964	-3.23126	46.9375
-30.5144	52.0905	6.63123	50.9867	24.6283	51.5587	-17.4296	50.6836	-33.754	47.474
6.23975	51.3715	4.48003	50.9337	-3.92802	51.3752	12.9148	51.1574	4.93834	46.728
23.1364	52.3968	0.394296	51.6237	-0.0961655	51.5105	8.67159	50.7593	19.1088	46.5735
-0.483028	51.6052	11.8265	51.0289	-6.31997	51.6207	6.05189	52.1138	8.18014	47.3196
-3.64526	51.5062	9.57901	51.4021	6.15172	51.4887	7.18559	51.2255	-18.2534	47.4064
4.34458	52.6568	11.275	51.4424	3.74008	51.3593	-3.94671	51.2507	-2.01556	47.5301
12.4942	51.9906	38.8839	51.5902	-23.1947	52.4857	-11.4837	51.7652	1.40534	47.615
2.65734	52.1569	25.1932	51.2087	-8.41429	52.3477	-23.5593	52.4725	26.1402	46.143
-2.65172	52.835	25.4755	51.1406	2.70715	52.0524	0.602892	51.946	4.68174	48.1687
-0.209468	52.584	3.69441	52.1258	7.22842	51.9883	32.455	51.3798	-9.33366	47.7237
-3.8247	52.8476	17.6761	51.5971	20.1684	51.6634	33.7877	51.3105	-15.0179	48.1662
6.92909	52.9159	11.391	52.1139	-6.35502	52.253	49.8813	51.0008	-5.73396	47.6373
12.5205	52.6382	8.28346	52.1095	-14.649	52.9965	14.5144	52.2603	12.3403	47.9874
10.041	52.9088	-11.7294	52.9753	2.68968	53.2462	-9.11361	52.835	19.0053	48.1979
16.105	52.8739	1.45567	52.0747	9.30298	51.9818	-2.01011	53.0908	4.91884	47.8845
-11.1011	52.933	-11.6572	52.9833	-3.56917	52.2752	9.00829	51.9068	1.89674	48.9671
-6.79217	53.6074	-9.14493	52.372	4.86278	53.3336	6.63629	52.4386	-4.59146	48.4175
20.6329	52.7562	7.02952	52.8557	6.39028	52.743	2.56579	52.9186	-37.1144	48.9545
17.6304	53.3534	-7.93257	53.2139	-6.05082	52.8556	-14.565	53.0073	-15.6818	48.6633
-11.007	53.57	20.1534	52.4364	18.3805	52.9023	-35.6852	53.9453	12.862	49.4696
-0.723748	54.2393	40.2625	52.2821	33.0231	52.3448	-18.8782	53.9019	-2.63646	48.4181
-7.58874	54.1726	-8.45779	53.3963	18.479	52.8375	-14.4708	53.7982	-2.27856	48.4301
-17.5963	53.6287	-5.63256	53.096	34.6075	52.2684	1.11719	52.9713	-24.5799	50.0243
-14.979	53.8546	13.4065	52.8967	49.0947	52.4484	-1.01871	53.4126	-17.3437	49.0678
-20.3887	54.7162	11.2859	53.5659	15.8595	53.5791	0.600692	53.3075	-7.28156	49.2701
4.00757	54.458	-8.61973	53.7584	27.2698	52.9892	28.2139	52.8325	-23.084	50.22
-14.6026	54.7568	-9.99184	54.0476	4.94368	53.6885	34.7353	53.2672	-25.0218	50.2564
-8.66544	54.1323	-0.621124	53.2747	6.17578	54.1202	22.7165	53.486	10.8682	49.1715
3.78874	54.3081	-12.712	54.3877	-7.54765	54.4434	24.6008	53.376	10.7194	49.0063
-3.32794	54.8942	-27.8382	54.4531	21.0153	53.5451	3.56159	53.811	2.13384	50.0255
19.5474	53.7322	-7.70059	54.7713	-3.08332	53.8116	15.2673	53.9758	27.3645	49.1597
16.0657	55.1731	4.58729	53.7618	8.15188	54.6191	18.0749	54.2262	4.55024	50.1479
-4.58408	54.5497	-12.9199	54.3474	21.372	53.4498	-21.5547	54.6073	-16.4449	50.1324
36.9955	54.5652	4.48442	55.5586	14.9928	54.3016	0.259192	54.3746	-6.21246	49.8096
12.1681	54.4679	4.81923	53.5057	7.94618	54.6581	24.6423	54.1399	-10.183	51.0404
-9.79247	55.5194	26.2262	54.8237	11.3295	54.3309	23.3929	53.9862	-10.0451	50.4599
-12.3945	55.8108	22.3111	53.2351	-3.77267	54.8852	8.84429	54.1058	4.34114	49.9095
-5.79426	55.2299	11.9359	55.2763	9.60063	54.8204	-15.9698	55.7565	6.77484	50.6843
9.80465	55.2117	-8.9239	54.6499	38.6582	54.1318	5.86159	54.4696	12.3037	50.7109
-0.644968	55.9537	9.70374	54.9198	20.094	54.7723	12.1117	54.8348	6.53334	50.8567
18.3438	55.0371	-11.3618	55.3483	-4.24102	55.8078	-14.495	55.0808	27.8258	50.5496
20.193	55.739	-1.0588	55.3413	2.42704	55.6709	-1.81771	55.6258	18.917	49.9899
-2.30157	55.8401	9.88102	55.0772	-9.38812	55.4384	10.1575	54.58	23.7088	50.049
-13.0094	55.6965	14.4285	55.3555	12.4784	55.6753	2.10629	55.3096	-12.4787	51.3073
0.963512	56.3942	-6.27595	55.7657	20.2209	54.5553	8.30389	55.1977	-17.611	51.0309
-10.0091	56.717	4.58069	55.4636	5.27638	55.4867	24.7233	55.6722	-6.21246	51.5626
-0.865998	56.2467	-1.89476	56.3011	13.8571	55.9012	8.77209	55.1004	5.94274	51.8562
2.7777	56.7144	-12.0686	55.8582	27.3332	55.4009	1.98159	55.384	19.3136	50.9895
4.33584	56.452	-10.6396	55.8525	41.2011	55.1727	-16.5389	56.5599	5.47934	50.8019
18.5167	55.7937	-16.7912	56.8119	48.5213	55.4057	4.73029	56.4024	-29.1109	53.2239
14.2712	56.6802	2.81467	54.9326	20.9803	55.9514	10.1223	55.7767	-9.06206	51.6908
11.8289	56.9172	21.2476	56.2739	2.42048	55.9927	8.49629	56.3387	19.7706	51.9506
4.06228	57.2499	16.1398	56.2067	5.63741	56.6339	-3.45671	56.4026	20.7665	51.6707
-6.10721	56.5504	41.9432	55.1388	-0.153065	56.3185	-3.73671	55.9509	-3.42956	51.734
3.87189	57.1135	21.1972	56.1887	11.603	56.566	-12.4313	57.3032	-12.6296	53.1378
10.4021	56.6923	10.3493	56.0616	17.2907	56.2982	-23.9686	57.6226	-8.32276	51.9752
29.6272	56.8203	2.68555	57.0214	-9.44719	56.9268	-17.2677	56.6063	-3.18816	53.1283
18.3153	57.266	3.88699	56.4139	1.98938	56.9892	-6.67351	57.0597	-3.51376	52.2766
10.6078	57.1593	17.6936	56.4201	-1.21882	57.1778	1.17839	56.4411	12.1528	52.1497
2.73393	57.4239	15.4921	57.0465	16.6582	56.8462	14.6173	57.417	-9.56646	53.1175
-2.34973	57.776	30.1215	56.9392	14.0255	56.7559	27.612	55.6949	-29.3955	54.1244
-9.59989	58.0194	31.4411	56.8376	8.79088	57.3158	42.5458	56.3676	-32.3119	53.2467
0.998532	58.1979	23.9261	56.5453	0.210185	57.3514	17.7381	57.4448	-11.8708	52.7134
-14.747	58.3679	10.4894	57.101	1.66768	57.3588	37.2236	56.7917	-3.75726	54.0901
-5.84678	58.6576	-11.5062	58.3631	8.76688	57.2115	-0.620608	57.7922	-5.17996	52.9046
-8.033	58.0414	-6.85587	57.2126	-1.68712	58.2263	15.902	56.866	-30.443	53.5848
15.6696	57.5909	6.56339	57.1188	-0.636715	57.316	19.9286	57.392	-18.2124	53.5786
39.4597	57.8617	24.6024	56.8682	6.10354	58.4643	7.77429	56.8418	-0.840759	53.513
31.6164	57.6688	23.6373	57.9353	-3.10959	57.9406	3.38429	57.4768	2.79134	53.6311
5.06895	58.5921	-13.6421	58.5967	-3.68512	58.3408	-13.3832	58.7011	-8.60076	53.7334
-0.395478	58.3128	-15.5504	58.3318	6.80388	57.5188	17.1339	57.2579	7.70164	54.3781
15.768	58.3306	5.73617	58.0109	-9.99432	58.7741	37.0746	57.8668	-5.86106	54.1856
26.4452	58.8663	2.84093	58.3498	-4.13162	58.6661	10.4681	58.0617	-31.372	54.7211
31.5398	57.9034	21.0265	57.5393	6.42088	58.0505	-9.35451	58.3621	-5.76196	54.4261
-3.85315	59.7483	27.1891	58.0319	-3.29122	58.9512	-18.4297	58.7657	-4.42546	54.8298
-30.6917	59.3253	20.3481	58.4262	11.7803	59.015	-23.6315	59.2855	-7.20836	54.416
13.0719	59.5468	30.2681	58.1091	16.5072	58.5345	-6.05421	58.0668	6.19274	54.0522
8.2859	59.2405	17.2822	58.4184	-3.35032	59.0314	-13.7465	59.468	1.41824	53.8621
2.52603	59.8522	9.55275	58.9298	-2.89292	58.9903	-12.4597	59.7257	-11.319	55.8732
-14.0861	59.6984	17.6673	58.0804	5.72934	59.0474	0.775692	58.3954	-30.3223	54.9811
16.3961	59.3491	11.5113	58.6995	33.7408	58.3526	21.5766	59.3609	-23.4698	55.1133
19.9326	59.5528	6.94636	58.8808	9.57654	58.8583	15.3396	58.28	-28.4901	55.5062
[truncated: 4,335 more rows]

## Sheet: Supplementary Figure 11
Curve1-F [pN]	Curve1-X [nm]	Curve2-F [pN]	Curve2-X [nm]	Curve3-F [pN]	Curve3-X [nm]
[truncated: 5,000 more rows]

[truncated: 2 more sheets: Supplementary Figure 12, Supplementary Figure 13]
